# Supplementary material for: (Z)-7-[2-(4-Bromo­phen­yl)hydrazin-1-yl­idene]-6-methyl-3-(pyridin-4-yl)-7H-1,2,4-triazolo[3,4-b][1,3,4]thia­diazine
Source: Acta Crystallogr Sect E Struct Rep Online. 2012 Apr 25;68(Pt 5):o1512–3. doi: 10.1107/S1600536812017412 (PMC3344618; doi:10.1107/S1600536812017412)
Supplement: Supplementary file 1 [file e-68-o1512-sup1.cif]

##############################################################################
#                                                                            #
# This CIF contains the data in a paper accepted for publication in          #
# Acta Crystallographica Section E. It conforms to the requirements of       #
# Notes for Authors for Acta Crystallographica Section E, and has been       #
# peer reviewed under the auspices of the IUCr Commission on Journals.       #
#                                                                            #
# Full details of the Crystallographic Information File format               #
# are given in the paper "The Crystallographic Information File (CIF):       #
# a New Standard Archive File for Crystallography" by S. R. Hall, F. H.      #
# Allen and I. D. Brown [Acta Cryst. (1991), A47, 655-685].                  #
#                                                                            #
# The current version of the core CIF dictionary is obtainable from          #
# ftp://ftp.iucr.org/pub/cif_core.dic.                                       #
#                                                                            #
# Software is freely available for graphical display of the structure(s)     #
# in this CIF. For information consult the CIF software page                 #
# http://www.iucr.org/resources/cif/software.                                #
#                                                                            #
# This file may be used for bona fide research purposes within the           #
# scientific community so long as proper attribution is given to the journal # 
# article from which it was obtained.                                        #
#                                                                            #
##############################################################################
data_global
_audit_creation_method     'form.cif (version 2.0)'
_journal_data_validation_number     ?
_journal_date_recd_electronic     2012-04-18
_journal_date_accepted     2012-04-19
_journal_name_full     'Acta Crystallographica, Section E'
_journal_year     2012
_journal_volume     68
_journal_issue      5
_journal_page_first     o1512
_journal_page_last     o1513
_journal_paper_category     QO
_journal_paper_doi     10.1107/S1600536812017412
_journal_coeditor_code     IS5121
_publ_contact_author_name     'Prof. Fun Hoong-Kun'
_publ_contact_author_address
;
      X-ray Crystallography Unit
      School of Physics
      Universiti Sains Malaysia
      11800 USM, Penang
      MALAYSIA
;
_publ_contact_author_email     'hkfun@usm.my'
_publ_contact_author_fax     '6 04 6579150'
_publ_contact_author_phone     '6 04 6533652'
_publ_section_title
;\
(<i>Z</i>)-7-[2-(4-Bromophenyl)hydrazin-1-ylidene]-6-methyl-3-(pyridin-4-yl)-\
7<i>H</i>-1,2,4-triazolo[3,4-<i>b</i>][1,3,4]thiadiazine
;
loop_
    _publ_author_name
    _publ_author_footnote
    _publ_author_address
    'Hoong-Kun Fun'
;
      Thomson Reuters ResearcherID: A-3561-2009.
;
;     X-ray Crystallography Unit
      School of Physics
      Universiti Sains Malaysia
      11800 USM, Penang
      Malaysia
;
    'Suchada Chantrapromma'
;
      Thomson Reuters ResearcherID: A-5085-2009.
;
;     Crystal Materials Research Unit
      Department of Chemistry
      Faculty of Science
      Prince of Songkla University
      Hat-Yai, Songkhla 90112
      Thailand
;
    'Mashooq A. Bhat' ?
;     Department of Pharmaceutical Chemistry
      College of Pharmacy
      King Saud University
      PO Box 2457
      Riyadh 11451
      Saudi Arabia
;
    'Hatem A. Abdel-Aziz' ?
;     Department of Pharmaceutical Chemistry
      College of Pharmacy
      King Saud University
      PO Box 2457
      Riyadh 11451
      Saudi Arabia
;
data_I
_audit_creation_method     SHELXL-97
_chemical_name_systematic
;
(<i>Z</i>)-7-[2-(4-Bromophenyl)hydrazin-1-ylidene]-6-methyl-3-(pyridin-4-yl)-
7<i>H</i>-1,2,4-triazolo[3,4-<i>b</i>][1,3,4]thiadiazine
;
_chemical_name_common
;
;
_chemical_formula_moiety     'C16 H12 Br N7 S'
_chemical_formula_sum     'C16 H12 Br N7 S'
_chemical_formula_iupac     'C16 H12 Br N7 S'
_chemical_formula_weight     414.30
_chemical_melting_point_gt     ?
_chemical_melting_point_lt     ?
_symmetry_cell_setting     monoclinic
_symmetry_space_group_name_H-M     'P 21/c'
_symmetry_space_group_name_Hall     '-P 2ybc'
loop_
    _symmetry_equiv_pos_as_xyz
    'x, y, z'
    '-x, y+1/2, -z+1/2'
    '-x, -y, -z'
    'x, -y-1/2, z-1/2'
_cell_length_a     17.9868(7)
_cell_length_b     10.3830(3)
_cell_length_c     21.2154(6)
_cell_angle_alpha     90.00
_cell_angle_beta     124.671(2)
_cell_angle_gamma     90.00
_cell_volume     3258.6(2)
_cell_formula_units_Z     8
_cell_measurement_reflns_used     9252
_cell_measurement_theta_min     1.92
_cell_measurement_theta_max     30.00
_cell_measurement_temperature     100
_exptl_crystal_description     Block
_exptl_crystal_colour     Gold
_exptl_crystal_size_max     0.19
_exptl_crystal_size_mid     0.19
_exptl_crystal_size_min     0.18
_exptl_crystal_density_diffrn     1.689
_exptl_crystal_density_meas     ?
_exptl_crystal_density_method     'not measured'
_exptl_crystal_F_000     1664
_exptl_absorpt_coefficient_mu     2.666
_exptl_absorpt_correction_type     multi-scan
_exptl_absorpt_process_details     '(SADABS; Bruker, 2005)'
_exptl_absorpt_correction_T_min     0.6285
_exptl_absorpt_correction_T_max     0.6440
_exptl_special_details
;
The crystal was placed in the cold stream of an Oxford Cryosystems Cobra
open-flow nitrogen cryostat (Cosier & Glazer, 1986) operating at 120.0(1) K.
;
_diffrn_ambient_temperature     100
_diffrn_radiation_type     'MoK\a'
_diffrn_radiation_wavelength     0.71073
_diffrn_radiation_source     'sealed tube'
_diffrn_radiation_monochromator     'graphite'
_diffrn_measurement_device_type     'Bruker APEXII CCD area-detector'
_diffrn_measurement_method     '\f and \w scans'
_diffrn_detector_area_resol_mean     ?
_diffrn_reflns_number     30220
_diffrn_reflns_av_R_equivalents     0.0581
_diffrn_reflns_av_sigmaI/netI     0.0977
_diffrn_reflns_theta_min     1.92
_diffrn_reflns_theta_max     30.00
_diffrn_reflns_theta_full     30.00
_diffrn_measured_fraction_theta_max     0.974
_diffrn_measured_fraction_theta_full     0.974
_diffrn_reflns_limit_h_min     -24
_diffrn_reflns_limit_h_max     16
_diffrn_reflns_limit_k_min     -14
_diffrn_reflns_limit_k_max     14
_diffrn_reflns_limit_l_min     -29
_diffrn_reflns_limit_l_max     29
_diffrn_standards_number     0
_diffrn_standards_interval_count     ?
_diffrn_standards_interval_time     ?
_diffrn_standards_decay_%     ?
_refine_special_details
;
 Refinement of F^2^ against ALL reflections.  The weighted R-factor wR and
 goodness of fit S are based on F^2^, conventional R-factors R are based
 on F, with F set to zero for negative F^2^. The threshold expression of
 F^2^ > 2sigma(F^2^) is used only for calculating R-factors(gt) etc. and is
 not relevant to the choice of reflections for refinement.  R-factors based
 on F^2^ are statistically about twice as large as those based on F, and R-
 factors based on ALL data will be even larger.
;
_reflns_number_total     9252
_reflns_number_gt     4788
_reflns_threshold_expression     I>2\s(I)
_refine_ls_structure_factor_coef     Fsqd
_refine_ls_matrix_type     full
_refine_ls_R_factor_all     0.1284
_refine_ls_R_factor_gt     0.0470
_refine_ls_wR_factor_gt     0.0872
_refine_ls_wR_factor_ref     0.1122
_refine_ls_goodness_of_fit_ref     0.986
_refine_ls_restrained_S_all     0.986
_refine_ls_number_reflns     9252
_refine_ls_number_parameters     453
_refine_ls_number_restraints     0
_refine_ls_hydrogen_treatment     constr
_refine_ls_weighting_scheme     calc
_refine_ls_weighting_details
         'calc w=1/[\s^2^(Fo^2^)+(0.0435P)^2^+0.0000P] where P=(Fo^2^+2Fc^2^)/3'
_atom_sites_solution_hydrogens     geom
_atom_sites_solution_primary     direct
_atom_sites_solution_secondary     difmap
_refine_ls_shift/su_max     0.002
_refine_ls_shift/su_mean     0.001
_refine_diff_density_max     0.581
_refine_diff_density_min     -0.867
_refine_ls_extinction_method     none
_refine_ls_extinction_coef     ?
loop_
    _atom_type_symbol
    _atom_type_description
    _atom_type_scat_dispersion_real
    _atom_type_scat_dispersion_imag
    _atom_type_scat_source
    'C' 'C' 0.0033 0.0016
                         'International Tables Vol C Tables 4.2.6.8 and 6.1.1.4'
    'H' 'H' 0.0000 0.0000
                         'International Tables Vol C Tables 4.2.6.8 and 6.1.1.4'
    'Br' 'Br' -0.2901 2.4595
                         'International Tables Vol C Tables 4.2.6.8 and 6.1.1.4'
    'N' 'N' 0.0061 0.0033
                         'International Tables Vol C Tables 4.2.6.8 and 6.1.1.4'
    'S' 'S' 0.1246 0.1234
                         'International Tables Vol C Tables 4.2.6.8 and 6.1.1.4'
_computing_data_collection     'APEX2 (Bruker, 2005)'
_computing_cell_refinement     'SAINT (Bruker, 2005)'
_computing_data_reduction     'SAINT (Bruker, 2005)'
_computing_structure_solution     'SHELXTL (Sheldrick, 2008)'
_computing_structure_refinement     'SHELXTL (Sheldrick, 2008)'
_computing_molecular_graphics     'SHELXTL (Sheldrick, 2008)'
_computing_publication_material
                             'SHELXTL (Sheldrick, 2008) and PLATON (Spek, 2009)'
loop_
    _atom_site_type_symbol
    _atom_site_label
    _atom_site_fract_x
    _atom_site_fract_y
    _atom_site_fract_z
    _atom_site_U_iso_or_equiv
    _atom_site_adp_type
    _atom_site_calc_flag
    _atom_site_refinement_flags
    _atom_site_occupancy
    _atom_site_symmetry_multiplicity
    _atom_site_disorder_assembly
    _atom_site_disorder_group
    Br Br1A 0.21285(2) -0.04237(3) 1.17919(2) 0.02953(11) Uani d . 1 1 . .
    S S1A 0.47832(6) 0.62207(8) 1.11464(5) 0.0252(2) Uani d . 1 1 . .
    N N1A 0.36955(18) 0.4220(2) 1.11905(15) 0.0209(6) Uani d . 1 1 . .
    H HN1A 0.3936 0.4800 1.1511 0.025 Uiso d R 1 1 . .
    N N2A 0.35167(19) 0.4379(2) 1.04891(15) 0.0213(6) Uani d . 1 1 . .
    N N3A 0.40347(18) 0.6140(3) 0.93433(15) 0.0211(6) Uani d . 1 1 . .
    N N4A 0.46926(18) 0.7005(3) 0.98702(14) 0.0200(6) Uani d . 1 1 . .
    N N5A 0.56814(19) 0.8050(3) 1.09318(15) 0.0254(7) Uani d . 1 1 . .
    N N6A 0.56960(19) 0.8564(3) 1.03296(15) 0.0262(7) Uani d . 1 1 . .
    N N7A 0.46123(19) 0.9059(3) 0.75564(15) 0.0246(7) Uani d . 1 1 . .
    C C1A 0.4377(2) 0.7531(3) 0.82800(18) 0.0239(8) Uani d . 1 1 . .
    H H1AA 0.4095 0.6761 0.8284 0.029 Uiso calc R 1 1 . .
    C C2A 0.4246(2) 0.7974(3) 0.76041(18) 0.0255(8) Uani d . 1 1 . .
    H H2AA 0.3875 0.7478 0.7152 0.031 Uiso calc R 1 1 . .
    C C3A 0.5160(2) 0.9708(3) 0.82084(19) 0.0256(8) Uani d . 1 1 . .
    H H3AB 0.5447 1.0462 0.8191 0.031 Uiso calc R 1 1 . .
    C C4A 0.5333(2) 0.9342(3) 0.89063(19) 0.0252(8) Uani d . 1 1 . .
    H H4AA 0.5725 0.9842 0.9352 0.030 Uiso calc R 1 1 . .
    C C5A 0.4928(2) 0.8238(3) 0.89486(18) 0.0211(8) Uani d . 1 1 . .
    C C6A 0.5110(2) 0.7934(3) 0.97021(18) 0.0192(7) Uani d . 1 1 . .
    C C7A 0.5078(2) 0.7137(3) 1.06399(18) 0.0214(8) Uani d . 1 1 . .
    C C8A 0.3948(2) 0.5257(3) 1.03816(19) 0.0223(8) Uani d . 1 1 . .
    C C9A 0.3703(2) 0.5347(3) 0.95940(18) 0.0195(7) Uani d . 1 1 . .
    C C10A 0.3285(2) 0.3169(3) 1.13031(18) 0.0197(7) Uani d . 1 1 . .
    C C11A 0.3397(2) 0.3044(3) 1.20077(18) 0.0228(8) Uani d . 1 1 . .
    H H11A 0.3716 0.3685 1.2391 0.027 Uiso calc R 1 1 . .
    C C12A 0.3042(2) 0.1983(3) 1.21474(19) 0.0250(8) Uani d . 1 1 . .
    H H12A 0.3118 0.1893 1.2627 0.030 Uiso calc R 1 1 . .
    C C13A 0.2580(2) 0.1064(3) 1.15898(19) 0.0221(8) Uani d . 1 1 . .
    C C14A 0.2448(2) 0.1186(3) 1.08789(18) 0.0241(8) Uani d . 1 1 . .
    H H14A 0.2121 0.0547 1.0496 0.029 Uiso calc R 1 1 . .
    C C15A 0.2797(2) 0.2241(3) 1.07330(18) 0.0231(8) Uani d . 1 1 . .
    H H15A 0.2705 0.2336 1.0248 0.028 Uiso calc R 1 1 . .
    C C16A 0.2991(2) 0.4455(3) 0.89978(18) 0.0251(8) Uani d . 1 1 . .
    H H16A 0.2913 0.4608 0.8507 0.038 Uiso calc R 1 1 . .
    H H16B 0.2419 0.4615 0.8940 0.038 Uiso calc R 1 1 . .
    H H16C 0.3178 0.3561 0.9157 0.038 Uiso calc R 1 1 . .
    Br Br1B -0.05294(3) -0.04795(4) 1.15572(2) 0.03264(11) Uani d . 1 1 . .
    S S1B 0.20433(6) 0.63491(8) 1.09173(4) 0.0215(2) Uani d . 1 1 . .
    N N1B 0.11302(18) 0.4113(3) 1.10112(15) 0.0224(7) Uani d . 1 1 . .
    H HN1B 0.1418 0.4704 1.1370 0.027 Uiso d R 1 1 . .
    N N2B 0.09887(18) 0.4247(2) 1.03202(15) 0.0206(6) Uani d . 1 1 . .
    N N3B 0.14408(18) 0.6097(3) 0.91571(14) 0.0204(6) Uani d . 1 1 . .
    N N4B 0.20336(17) 0.7039(2) 0.96629(13) 0.0175(6) Uani d . 1 1 . .
    N N5B 0.2957(2) 0.8157(3) 1.07072(15) 0.0266(7) Uani d . 1 1 . .
    N N6B 0.30106(19) 0.8623(3) 1.01197(15) 0.0256(7) Uani d . 1 1 . .
    N N7B 0.19972(19) 0.9085(3) 0.73658(15) 0.0246(7) Uani d . 1 1 . .
    C C1B 0.1683(2) 0.7606(3) 0.80669(17) 0.0213(8) Uani d . 1 1 . .
    H H1BA 0.1353 0.6880 0.8055 0.026 Uiso calc R 1 1 . .
    C C2B 0.1566(2) 0.8074(3) 0.74018(18) 0.0228(8) Uani d . 1 1 . .
    H H2BA 0.1144 0.7640 0.6936 0.027 Uiso calc R 1 1 . .
    C C3B 0.2610(2) 0.9640(3) 0.80338(19) 0.0255(8) Uani d . 1 1 . .
    H H3BB 0.2944 1.0345 0.8029 0.031 Uiso calc R 1 1 . .
    C C4B 0.2795(2) 0.9255(3) 0.87374(18) 0.0248(8) Uani d . 1 1 . .
    H H4BA 0.3248 0.9676 0.9197 0.030 Uiso calc R 1 1 . .
    C C5B 0.2301(2) 0.8236(3) 0.87509(18) 0.0200(8) Uani d . 1 1 . .
    C C6B 0.2458(2) 0.7942(3) 0.94951(18) 0.0203(8) Uani d . 1 1 . .
    C C7B 0.2370(2) 0.7218(3) 1.04183(18) 0.0203(7) Uani d . 1 1 . .
    C C8B 0.1359(2) 0.5194(3) 1.01993(17) 0.0197(8) Uani d . 1 1 . .
    C C9B 0.1158(2) 0.5258(3) 0.94249(18) 0.0202(8) Uani d . 1 1 . .
    C C10B 0.0730(2) 0.3056(3) 1.11196(18) 0.0203(8) Uani d . 1 1 . .
    C C11B 0.0878(2) 0.2884(3) 1.18328(18) 0.0266(8) Uani d . 1 1 . .
    H H11B 0.1244 0.3477 1.2235 0.032 Uiso calc R 1 1 . .
    C C12B 0.0489(2) 0.1838(3) 1.19575(19) 0.0281(9) Uani d . 1 1 . .
    H H12B 0.0590 0.1715 1.2444 0.034 Uiso calc R 1 1 . .
    C C13B -0.0038(2) 0.0990(3) 1.1373(2) 0.0247(8) Uani d . 1 1 . .
    C C14B -0.0197(2) 0.1152(3) 1.06614(19) 0.0250(8) Uani d . 1 1 . .
    H H14B -0.0570 0.0560 1.0261 0.030 Uiso calc R 1 1 . .
    C C15B 0.0189(2) 0.2178(3) 1.05332(19) 0.0242(8) Uani d . 1 1 . .
    H H15B 0.0087 0.2286 1.0045 0.029 Uiso calc R 1 1 . .
    C C16B 0.0553(2) 0.4243(3) 0.88683(18) 0.0285(9) Uani d . 1 1 . .
    H H16D 0.0413 0.4447 0.8360 0.043 Uiso calc R 1 1 . .
    H H16E -0.0008 0.4209 0.8843 0.043 Uiso calc R 1 1 . .
    H H16F 0.0858 0.3406 0.9037 0.043 Uiso calc R 1 1 . .
loop_
    _atom_site_aniso_label
    _atom_site_aniso_U_11
    _atom_site_aniso_U_22
    _atom_site_aniso_U_33
    _atom_site_aniso_U_12
    _atom_site_aniso_U_13
    _atom_site_aniso_U_23
    Br1A 0.0337(2) 0.0289(2) 0.0316(2) -0.00298(18) 0.02195(19) 0.00247(17)
    S1A 0.0290(5) 0.0318(5) 0.0180(4) -0.0060(4) 0.0152(4) -0.0021(4)
    N1A 0.0248(17) 0.0234(15) 0.0168(14) -0.0031(13) 0.0133(13) -0.0014(11)
    N2A 0.0245(17) 0.0243(16) 0.0159(14) 0.0023(13) 0.0119(13) 0.0016(12)
    N3A 0.0201(16) 0.0252(16) 0.0195(15) -0.0024(14) 0.0122(13) -0.0040(13)
    N4A 0.0198(16) 0.0267(15) 0.0144(14) 0.0002(13) 0.0103(13) -0.0007(12)
    N5A 0.0294(18) 0.0316(17) 0.0175(15) -0.0040(15) 0.0148(14) 0.0003(13)
    N6A 0.0287(18) 0.0312(17) 0.0186(15) -0.0044(14) 0.0134(15) 0.0008(13)
    N7A 0.0254(18) 0.0296(16) 0.0210(15) 0.0036(14) 0.0146(14) 0.0035(13)
    C1A 0.026(2) 0.0269(19) 0.0203(18) -0.0006(16) 0.0140(17) 0.0012(15)
    C2A 0.020(2) 0.035(2) 0.0160(18) 0.0024(18) 0.0072(16) -0.0011(16)
    C3A 0.026(2) 0.029(2) 0.0249(19) -0.0016(17) 0.0158(17) 0.0027(16)
    C4A 0.0192(19) 0.031(2) 0.0198(18) -0.0011(16) 0.0079(16) 0.0012(15)
    C5A 0.0165(19) 0.0266(19) 0.0212(18) 0.0062(16) 0.0113(16) 0.0027(15)
    C6A 0.0160(19) 0.0242(18) 0.0167(17) 0.0004(15) 0.0088(16) 0.0000(15)
    C7A 0.022(2) 0.0267(18) 0.0158(17) 0.0005(16) 0.0107(16) 0.0017(15)
    C8A 0.0216(19) 0.028(2) 0.0178(17) 0.0022(17) 0.0115(16) 0.0008(15)
    C9A 0.0172(18) 0.0246(18) 0.0169(17) 0.0029(16) 0.0098(15) 0.0011(15)
    C10A 0.0158(18) 0.0219(17) 0.0209(17) 0.0024(15) 0.0102(16) 0.0031(14)
    C11A 0.0205(19) 0.0308(19) 0.0181(17) -0.0032(16) 0.0116(16) -0.0019(15)
    C12A 0.025(2) 0.031(2) 0.0224(19) 0.0028(17) 0.0152(17) 0.0016(16)
    C13A 0.020(2) 0.0263(18) 0.0213(18) 0.0025(16) 0.0127(16) 0.0028(15)
    C14A 0.024(2) 0.0242(19) 0.0214(18) -0.0004(17) 0.0110(17) -0.0014(15)
    C15A 0.0193(19) 0.031(2) 0.0185(18) 0.0030(17) 0.0102(16) 0.0034(16)
    C16A 0.027(2) 0.0300(19) 0.0217(18) -0.0035(17) 0.0162(17) -0.0045(16)
    Br1B 0.0373(2) 0.0280(2) 0.0405(2) -0.00200(19) 0.0268(2) 0.00421(18)
    S1B 0.0253(5) 0.0267(5) 0.0144(4) -0.0035(4) 0.0124(4) -0.0015(4)
    N1B 0.0283(18) 0.0259(15) 0.0159(15) -0.0047(14) 0.0143(14) -0.0020(12)
    N2B 0.0185(16) 0.0257(16) 0.0177(15) 0.0020(13) 0.0103(13) 0.0016(12)
    N3B 0.0212(16) 0.0213(15) 0.0192(15) -0.0031(13) 0.0117(14) -0.0046(12)
    N4B 0.0174(15) 0.0235(15) 0.0113(13) -0.0003(13) 0.0079(13) 0.0000(11)
    N5B 0.0315(18) 0.0340(17) 0.0162(15) -0.0068(15) 0.0146(14) -0.0012(13)
    N6B 0.0284(18) 0.0310(16) 0.0185(15) -0.0072(14) 0.0140(14) -0.0008(13)
    N7B 0.0292(18) 0.0309(16) 0.0171(15) 0.0028(14) 0.0151(15) 0.0016(13)
    C1B 0.023(2) 0.0227(18) 0.0177(17) 0.0019(16) 0.0116(16) 0.0027(14)
    C2B 0.026(2) 0.0247(19) 0.0165(17) 0.0066(17) 0.0110(17) 0.0002(15)
    C3B 0.028(2) 0.0287(19) 0.0247(19) 0.0005(18) 0.0180(17) 0.0041(16)
    C4B 0.022(2) 0.034(2) 0.0142(17) -0.0019(17) 0.0085(16) 0.0015(15)
    C5B 0.0199(19) 0.0259(18) 0.0144(17) 0.0042(16) 0.0098(16) 0.0042(14)
    C6B 0.021(2) 0.0224(18) 0.0178(17) -0.0001(16) 0.0112(16) 0.0013(15)
    C7B 0.0190(19) 0.0259(18) 0.0167(17) -0.0007(16) 0.0105(16) 0.0010(15)
    C8B 0.0182(18) 0.0262(19) 0.0155(17) 0.0019(16) 0.0102(15) -0.0010(15)
    C9B 0.0198(19) 0.0256(19) 0.0181(17) 0.0005(16) 0.0125(16) -0.0033(15)
    C10B 0.022(2) 0.0219(18) 0.0221(18) -0.0018(16) 0.0153(17) -0.0008(15)
    C11B 0.034(2) 0.0278(19) 0.0216(19) -0.0062(18) 0.0175(18) -0.0042(15)
    C12B 0.033(2) 0.034(2) 0.0225(19) 0.0019(18) 0.0188(18) 0.0031(16)
    C13B 0.022(2) 0.0236(18) 0.031(2) 0.0010(17) 0.0168(18) 0.0042(16)
    C14B 0.022(2) 0.0259(19) 0.0236(19) -0.0023(17) 0.0110(17) -0.0021(16)
    C15B 0.023(2) 0.032(2) 0.0195(18) 0.0016(17) 0.0127(17) 0.0017(16)
    C16B 0.033(2) 0.034(2) 0.0200(18) -0.0089(18) 0.0166(18) -0.0064(15)
_geom_special_details
;
 All esds (except the esd in the dihedral angle between two l.s. planes)
 are estimated using the full covariance matrix.  The cell esds are taken
 into account individually in the estimation of esds in distances, angles
 and torsion angles; correlations between esds in cell parameters are only
 used when they are defined by crystal symmetry.  An approximate (isotropic)
 treatment of cell esds is used for estimating esds involving l.s. planes.
;
loop_
    _geom_bond_atom_site_label_1
    _geom_bond_atom_site_label_2
    _geom_bond_site_symmetry_2
    _geom_bond_distance
    _geom_bond_publ_flag
    Br1A C13A . 1.904(3) ?
    S1A C7A . 1.728(3) ?
    S1A C8A . 1.766(4) ?
    N1A N2A . 1.342(3) ?
    N1A C10A . 1.413(4) ?
    N1A HN1A . 0.8231 ?
    N2A C8A . 1.298(4) ?
    N3A C9A . 1.295(4) ?
    N3A N4A . 1.397(3) ?
    N4A C7A . 1.371(4) ?
    N4A C6A . 1.388(4) ?
    N5A C7A . 1.303(4) ?
    N5A N6A . 1.398(3) ?
    N6A C6A . 1.309(4) ?
    N7A C3A . 1.337(4) ?
    N7A C2A . 1.338(4) ?
    C1A C5A . 1.391(4) ?
    C1A C2A . 1.392(4) ?
    C1A H1AA . 0.9500 ?
    C2A H2AA . 0.9500 ?
    C3A C4A . 1.381(4) ?
    C3A H3AB . 0.9500 ?
    C4A C5A . 1.388(4) ?
    C4A H4AA . 0.9500 ?
    C5A C6A . 1.472(4) ?
    C8A C9A . 1.469(4) ?
    C9A C16A . 1.501(4) ?
    C10A C11A . 1.396(4) ?
    C10A C15A . 1.397(4) ?
    C11A C12A . 1.387(4) ?
    C11A H11A . 0.9500 ?
    C12A C13A . 1.371(4) ?
    C12A H12A . 0.9500 ?
    C13A C14A . 1.393(4) ?
    C14A C15A . 1.382(4) ?
    C14A H14A . 0.9500 ?
    C15A H15A . 0.9500 ?
    C16A H16A . 0.9800 ?
    C16A H16B . 0.9800 ?
    C16A H16C . 0.9800 ?
    Br1B C13B . 1.912(3) ?
    S1B C7B . 1.728(3) ?
    S1B C8B . 1.772(3) ?
    N1B N2B . 1.345(3) ?
    N1B C10B . 1.401(4) ?
    N1B HN1B . 0.8809 ?
    N2B C8B . 1.293(4) ?
    N3B C9B . 1.292(4) ?
    N3B N4B . 1.394(3) ?
    N4B C7B . 1.366(4) ?
    N4B C6B . 1.377(4) ?
    N5B C7B . 1.306(4) ?
    N5B N6B . 1.391(3) ?
    N6B C6B . 1.322(4) ?
    N7B C3B . 1.333(4) ?
    N7B C2B . 1.333(4) ?
    C1B C2B . 1.390(4) ?
    C1B C5B . 1.391(4) ?
    C1B H1BA . 0.9500 ?
    C2B H2BA . 0.9500 ?
    C3B C4B . 1.391(4) ?
    C3B H3BB . 0.9500 ?
    C4B C5B . 1.393(4) ?
    C4B H4BA . 0.9500 ?
    C5B C6B . 1.469(4) ?
    C8B C9B . 1.469(4) ?
    C9B C16B . 1.493(4) ?
    C10B C11B . 1.391(4) ?
    C10B C15B . 1.396(4) ?
    C11B C12B . 1.396(4) ?
    C11B H11B . 0.9500 ?
    C12B C13B . 1.368(5) ?
    C12B H12B . 0.9500 ?
    C13B C14B . 1.378(4) ?
    C14B C15B . 1.380(4) ?
    C14B H14B . 0.9500 ?
    C15B H15B . 0.9500 ?
    C16B H16D . 0.9800 ?
    C16B H16E . 0.9800 ?
    C16B H16F . 0.9800 ?
loop_
    _geom_angle_atom_site_label_1
    _geom_angle_atom_site_label_2
    _geom_angle_atom_site_label_3
    _geom_angle_site_symmetry_1
    _geom_angle_site_symmetry_3
    _geom_angle
    _geom_angle_publ_flag
    C7A S1A C8A . . 98.18(16) ?
    N2A N1A C10A . . 117.7(3) ?
    N2A N1A HN1A . . 120.6 ?
    C10A N1A HN1A . . 120.2 ?
    C8A N2A N1A . . 119.4(3) ?
    C9A N3A N4A . . 117.3(3) ?
    C7A N4A C6A . . 104.8(3) ?
    C7A N4A N3A . . 129.9(3) ?
    C6A N4A N3A . . 125.2(3) ?
    C7A N5A N6A . . 106.7(3) ?
    C6A N6A N5A . . 108.4(3) ?
    C3A N7A C2A . . 116.8(3) ?
    C5A C1A C2A . . 118.7(3) ?
    C5A C1A H1AA . . 120.6 ?
    C2A C1A H1AA . . 120.6 ?
    N7A C2A C1A . . 123.6(3) ?
    N7A C2A H2AA . . 118.2 ?
    C1A C2A H2AA . . 118.2 ?
    N7A C3A C4A . . 123.7(3) ?
    N7A C3A H3AB . . 118.2 ?
    C4A C3A H3AB . . 118.2 ?
    C3A C4A C5A . . 119.3(3) ?
    C3A C4A H4AA . . 120.4 ?
    C5A C4A H4AA . . 120.4 ?
    C4A C5A C1A . . 117.8(3) ?
    C4A C5A C6A . . 116.6(3) ?
    C1A C5A C6A . . 125.7(3) ?
    N6A C6A N4A . . 109.0(3) ?
    N6A C6A C5A . . 123.3(3) ?
    N4A C6A C5A . . 127.6(3) ?
    N5A C7A N4A . . 111.0(3) ?
    N5A C7A S1A . . 124.9(2) ?
    N4A C7A S1A . . 124.0(3) ?
    N2A C8A C9A . . 115.0(3) ?
    N2A C8A S1A . . 121.2(3) ?
    C9A C8A S1A . . 123.8(3) ?
    N3A C9A C8A . . 126.7(3) ?
    N3A C9A C16A . . 114.7(3) ?
    C8A C9A C16A . . 118.6(3) ?
    C11A C10A C15A . . 120.0(3) ?
    C11A C10A N1A . . 118.8(3) ?
    C15A C10A N1A . . 121.2(3) ?
    C12A C11A C10A . . 119.9(3) ?
    C12A C11A H11A . . 120.0 ?
    C10A C11A H11A . . 120.0 ?
    C13A C12A C11A . . 119.6(3) ?
    C13A C12A H12A . . 120.2 ?
    C11A C12A H12A . . 120.2 ?
    C12A C13A C14A . . 121.2(3) ?
    C12A C13A Br1A . . 119.8(3) ?
    C14A C13A Br1A . . 119.1(3) ?
    C15A C14A C13A . . 119.7(3) ?
    C15A C14A H14A . . 120.2 ?
    C13A C14A H14A . . 120.2 ?
    C14A C15A C10A . . 119.6(3) ?
    C14A C15A H15A . . 120.2 ?
    C10A C15A H15A . . 120.2 ?
    C9A C16A H16A . . 109.5 ?
    C9A C16A H16B . . 109.5 ?
    H16A C16A H16B . . 109.5 ?
    C9A C16A H16C . . 109.5 ?
    H16A C16A H16C . . 109.5 ?
    H16B C16A H16C . . 109.5 ?
    C7B S1B C8B . . 97.95(16) ?
    N2B N1B C10B . . 117.6(3) ?
    N2B N1B HN1B . . 121.6 ?
    C10B N1B HN1B . . 120.5 ?
    C8B N2B N1B . . 119.7(3) ?
    C9B N3B N4B . . 117.0(3) ?
    C7B N4B C6B . . 105.7(3) ?
    C7B N4B N3B . . 129.3(3) ?
    C6B N4B N3B . . 124.9(2) ?
    C7B N5B N6B . . 106.8(3) ?
    C6B N6B N5B . . 108.4(3) ?
    C3B N7B C2B . . 115.8(3) ?
    C2B C1B C5B . . 117.7(3) ?
    C2B C1B H1BA . . 121.2 ?
    C5B C1B H1BA . . 121.2 ?
    N7B C2B C1B . . 125.2(3) ?
    N7B C2B H2BA . . 117.4 ?
    C1B C2B H2BA . . 117.4 ?
    N7B C3B C4B . . 124.4(3) ?
    N7B C3B H3BB . . 117.8 ?
    C4B C3B H3BB . . 117.8 ?
    C3B C4B C5B . . 118.3(3) ?
    C3B C4B H4BA . . 120.8 ?
    C5B C4B H4BA . . 120.8 ?
    C1B C5B C4B . . 118.4(3) ?
    C1B C5B C6B . . 125.1(3) ?
    C4B C5B C6B . . 116.5(3) ?
    N6B C6B N4B . . 108.5(3) ?
    N6B C6B C5B . . 122.8(3) ?
    N4B C6B C5B . . 128.6(3) ?
    N5B C7B N4B . . 110.6(3) ?
    N5B C7B S1B . . 124.6(2) ?
    N4B C7B S1B . . 124.8(3) ?
    N2B C8B C9B . . 115.4(3) ?
    N2B C8B S1B . . 121.9(2) ?
    C9B C8B S1B . . 122.7(3) ?
    N3B C9B C8B . . 127.9(3) ?
    N3B C9B C16B . . 114.9(3) ?
    C8B C9B C16B . . 117.2(3) ?
    C11B C10B C15B . . 119.4(3) ?
    C11B C10B N1B . . 118.8(3) ?
    C15B C10B N1B . . 121.9(3) ?
    C10B C11B C12B . . 120.0(3) ?
    C10B C11B H11B . . 120.0 ?
    C12B C11B H11B . . 120.0 ?
    C13B C12B C11B . . 119.5(3) ?
    C13B C12B H12B . . 120.3 ?
    C11B C12B H12B . . 120.3 ?
    C12B C13B C14B . . 121.3(3) ?
    C12B C13B Br1B . . 119.4(3) ?
    C14B C13B Br1B . . 119.3(3) ?
    C13B C14B C15B . . 119.7(3) ?
    C13B C14B H14B . . 120.1 ?
    C15B C14B H14B . . 120.1 ?
    C14B C15B C10B . . 120.1(3) ?
    C14B C15B H15B . . 119.9 ?
    C10B C15B H15B . . 119.9 ?
    C9B C16B H16D . . 109.5 ?
    C9B C16B H16E . . 109.5 ?
    H16D C16B H16E . . 109.5 ?
    C9B C16B H16F . . 109.5 ?
    H16D C16B H16F . . 109.5 ?
    H16E C16B H16F . . 109.5 ?
loop_
    _geom_torsion_atom_site_label_1
    _geom_torsion_atom_site_label_2
    _geom_torsion_atom_site_label_3
    _geom_torsion_atom_site_label_4
    _geom_torsion_site_symmetry_1
    _geom_torsion_site_symmetry_2
    _geom_torsion_site_symmetry_3
    _geom_torsion_site_symmetry_4
    _geom_torsion
    _geom_torsion_publ_flag
    C10A N1A N2A C8A . . . . -173.4(3) ?
    C9A N3A N4A C7A . . . . 2.0(5) ?
    C9A N3A N4A C6A . . . . -178.9(3) ?
    C7A N5A N6A C6A . . . . -0.7(4) ?
    C3A N7A C2A C1A . . . . 2.7(5) ?
    C5A C1A C2A N7A . . . . -0.9(5) ?
    C2A N7A C3A C4A . . . . -2.5(5) ?
    N7A C3A C4A C5A . . . . 0.5(5) ?
    C3A C4A C5A C1A . . . . 1.4(5) ?
    C3A C4A C5A C6A . . . . -177.5(3) ?
    C2A C1A C5A C4A . . . . -1.2(5) ?
    C2A C1A C5A C6A . . . . 177.6(3) ?
    N5A N6A C6A N4A . . . . 0.4(4) ?
    N5A N6A C6A C5A . . . . 178.4(3) ?
    C7A N4A C6A N6A . . . . -0.1(3) ?
    N3A N4A C6A N6A . . . . -179.4(3) ?
    C7A N4A C6A C5A . . . . -177.9(3) ?
    N3A N4A C6A C5A . . . . 2.8(5) ?
    C4A C5A C6A N6A . . . . -7.5(5) ?
    C1A C5A C6A N6A . . . . 173.8(3) ?
    C4A C5A C6A N4A . . . . 170.1(3) ?
    C1A C5A C6A N4A . . . . -8.6(5) ?
    N6A N5A C7A N4A . . . . 0.6(4) ?
    N6A N5A C7A S1A . . . . -178.5(2) ?
    C6A N4A C7A N5A . . . . -0.4(4) ?
    N3A N4A C7A N5A . . . . 178.9(3) ?
    C6A N4A C7A S1A . . . . 178.8(2) ?
    N3A N4A C7A S1A . . . . -1.9(5) ?
    C8A S1A C7A N5A . . . . 179.2(3) ?
    C8A S1A C7A N4A . . . . 0.1(3) ?
    N1A N2A C8A C9A . . . . 179.8(3) ?
    N1A N2A C8A S1A . . . . 1.4(4) ?
    C7A S1A C8A N2A . . . . 179.7(3) ?
    C7A S1A C8A C9A . . . . 1.5(3) ?
    N4A N3A C9A C8A . . . . 0.0(5) ?
    N4A N3A C9A C16A . . . . 179.3(3) ?
    N2A C8A C9A N3A . . . . 179.9(3) ?
    S1A C8A C9A N3A . . . . -1.8(5) ?
    N2A C8A C9A C16A . . . . 0.7(5) ?
    S1A C8A C9A C16A . . . . 179.0(2) ?
    N2A N1A C10A C11A . . . . -174.6(3) ?
    N2A N1A C10A C15A . . . . 7.4(4) ?
    C15A C10A C11A C12A . . . . 1.5(5) ?
    N1A C10A C11A C12A . . . . -176.5(3) ?
    C10A C11A C12A C13A . . . . -0.2(5) ?
    C11A C12A C13A C14A . . . . -1.0(5) ?
    C11A C12A C13A Br1A . . . . 177.8(2) ?
    C12A C13A C14A C15A . . . . 0.8(5) ?
    Br1A C13A C14A C15A . . . . -178.0(2) ?
    C13A C14A C15A C10A . . . . 0.6(5) ?
    C11A C10A C15A C14A . . . . -1.7(5) ?
    N1A C10A C15A C14A . . . . 176.3(3) ?
    C10B N1B N2B C8B . . . . -178.7(3) ?
    C9B N3B N4B C7B . . . . -0.1(5) ?
    C9B N3B N4B C6B . . . . 174.5(3) ?
    C7B N5B N6B C6B . . . . -0.5(4) ?
    C3B N7B C2B C1B . . . . 2.7(5) ?
    C5B C1B C2B N7B . . . . -0.2(5) ?
    C2B N7B C3B C4B . . . . -2.0(5) ?
    N7B C3B C4B C5B . . . . -1.1(5) ?
    C2B C1B C5B C4B . . . . -3.0(5) ?
    C2B C1B C5B C6B . . . . 174.8(3) ?
    C3B C4B C5B C1B . . . . 3.6(5) ?
    C3B C4B C5B C6B . . . . -174.4(3) ?
    N5B N6B C6B N4B . . . . 0.6(4) ?
    N5B N6B C6B C5B . . . . 175.8(3) ?
    C7B N4B C6B N6B . . . . -0.4(4) ?
    N3B N4B C6B N6B . . . . -176.1(3) ?
    C7B N4B C6B C5B . . . . -175.3(3) ?
    N3B N4B C6B C5B . . . . 9.0(5) ?
    C1B C5B C6B N6B . . . . -175.5(3) ?
    C4B C5B C6B N6B . . . . 2.3(5) ?
    C1B C5B C6B N4B . . . . -1.3(5) ?
    C4B C5B C6B N4B . . . . 176.5(3) ?
    N6B N5B C7B N4B . . . . 0.2(4) ?
    N6B N5B C7B S1B . . . . -178.3(2) ?
    C6B N4B C7B N5B . . . . 0.1(4) ?
    N3B N4B C7B N5B . . . . 175.5(3) ?
    C6B N4B C7B S1B . . . . 178.6(2) ?
    N3B N4B C7B S1B . . . . -5.9(5) ?
    C8B S1B C7B N5B . . . . -174.2(3) ?
    C8B S1B C7B N4B . . . . 7.5(3) ?
    N1B N2B C8B C9B . . . . -179.7(3) ?
    N1B N2B C8B S1B . . . . -0.8(4) ?
    C7B S1B C8B N2B . . . . 175.8(3) ?
    C7B S1B C8B C9B . . . . -5.5(3) ?
    N4B N3B C9B C8B . . . . 2.4(5) ?
    N4B N3B C9B C16B . . . . -177.8(3) ?
    N2B C8B C9B N3B . . . . -179.8(3) ?
    S1B C8B C9B N3B . . . . 1.3(5) ?
    N2B C8B C9B C16B . . . . 0.4(4) ?
    S1B C8B C9B C16B . . . . -178.5(2) ?
    N2B N1B C10B C11B . . . . 178.9(3) ?
    N2B N1B C10B C15B . . . . -1.1(4) ?
    C15B C10B C11B C12B . . . . 0.1(5) ?
    N1B C10B C11B C12B . . . . -179.9(3) ?
    C10B C11B C12B C13B . . . . -0.1(5) ?
    C11B C12B C13B C14B . . . . -0.3(5) ?
    C11B C12B C13B Br1B . . . . 177.5(3) ?
    C12B C13B C14B C15B . . . . 0.8(5) ?
    Br1B C13B C14B C15B . . . . -177.1(2) ?
    C13B C14B C15B C10B . . . . -0.7(5) ?
    C11B C10B C15B C14B . . . . 0.3(5) ?
    N1B C10B C15B C14B . . . . -179.7(3) ?
loop_
    _geom_hbond_atom_site_label_D
    _geom_hbond_atom_site_label_H
    _geom_hbond_atom_site_label_A
    _geom_hbond_site_symmetry_A
    _geom_hbond_distance_DH
    _geom_hbond_distance_HA
    _geom_hbond_distance_DA
    _geom_hbond_angle_DHA
    _geom_hbond_publ_flag
    N1A HN1A N7A 4_576 0.82 2.18 2.979(4) 165 y
    N1B HN1B N7B 4_576 0.88 2.15 3.015(4) 167 y
    C1A H1AA N3A 1_555 0.95 2.40 3.022(5) 123 y
    C2A H2AA N5B 4_575 0.95 2.61 3.512(4) 159 y
    C4A H4AA N6B 3_677 0.95 2.46 3.257(5) 141 y
    C1B H1BA N3B 1_555 0.95 2.39 3.023(5) 123 y
    C4B H4BA N6A 3_677 0.95 2.41 3.210(5) 142 y
    C16A H16B N3B 1_555 0.98 2.57 3.445(5) 149 y
    C16A H16C Cg1 3_667 0.98 2.72 3.469(4) 133 y
_iucr_refine_instructions_details
;
TITL h29_0m in P2(1)/n   (100K)  New: P21/c
CELL  0.71073   17.9868   10.3830   21.2154    90.000   124.671    90.000
ZERR 1           0.0007    0.0003    0.0006     0.000     0.002     0.000
LATT   1
SYMM             - X ,    0.50000 + Y ,    0.50000 - Z
SFAC  C  H Br  N  S
UNIT   128   96   8  56   8
TEMP  -173.000
L.S. 10
FMAP 2 2 60
OMIT -1 0 1
OMIT 1 0 0
OMIT -18 8 20
OMIT -3 4 2
OMIT -3 8 2
OMIT -2 1 1
OMIT -7 9 6
OMIT -4 5 3
OMIT -7 6 6
OMIT -4 60
PLAN 20
ACTA
BOND $H
SIZE 0.181 0.19 0.192
CONF
WGHT    0.043500
FVAR       0.15906
BR1A  3    0.212854   -0.042368    1.179192    11.00000    0.03374    0.02886 =
         0.03163    0.00247    0.02195   -0.00298
S1A   5    0.478323    0.622069    1.114640    11.00000    0.02900    0.03176 =
         0.01797   -0.00214    0.01523   -0.00599
N1A   4    0.369554    0.422021    1.119048    11.00000    0.02483    0.02341 =
         0.01677   -0.00140    0.01329   -0.00308
AFIX   3
HN1A  2    0.393574    0.479951    1.151148    11.00000   -1.20000
AFIX   0
N2A   4    0.351671    0.437903    1.048911    11.00000    0.02453    0.02427 =
         0.01593    0.00161    0.01192    0.00234
N3A   4    0.403466    0.614019    0.934327    11.00000    0.02011    0.02516 =
         0.01952   -0.00404    0.01221   -0.00241
N4A   4    0.469264    0.700467    0.987017    11.00000    0.01983    0.02667 =
         0.01436   -0.00065    0.01031    0.00024
N5A   4    0.568140    0.805011    1.093177    11.00000    0.02938    0.03162 =
         0.01748    0.00033    0.01475   -0.00401
N6A   4    0.569603    0.856358    1.032962    11.00000    0.02872    0.03115 =
         0.01859    0.00082    0.01340   -0.00435
N7A   4    0.461233    0.905890    0.755643    11.00000    0.02542    0.02964 =
         0.02097    0.00353    0.01457    0.00356
C1A   1    0.437688    0.753138    0.828003    11.00000    0.02592    0.02695 =
         0.02026    0.00121    0.01395   -0.00063
AFIX  43
H1AA  2    0.409503    0.676090    0.828447    11.00000   -1.20000
AFIX   0
C2A   1    0.424555    0.797404    0.760413    11.00000    0.02014    0.03522 =
         0.01601   -0.00114    0.00721    0.00240
AFIX  43
H2AA  2    0.387500    0.747842    0.715170    11.00000   -1.20000
AFIX   0
C3A   1    0.516022    0.970762    0.820842    11.00000    0.02574    0.02874 =
         0.02488    0.00269    0.01585   -0.00163
AFIX  43
H3AB  2    0.544664    1.046218    0.819082    11.00000   -1.20000
AFIX   0
C4A   1    0.533327    0.934244    0.890627    11.00000    0.01923    0.03107 =
         0.01975    0.00116    0.00787   -0.00111
AFIX  43
H4AA  2    0.572518    0.984164    0.935248    11.00000   -1.20000
AFIX   0
C5A   1    0.492843    0.823828    0.894862    11.00000    0.01653    0.02661 =
         0.02123    0.00265    0.01132    0.00618
C6A   1    0.511004    0.793369    0.970213    11.00000    0.01603    0.02420 =
         0.01670    0.00002    0.00883    0.00040
C7A   1    0.507762    0.713687    1.063994    11.00000    0.02171    0.02668 =
         0.01576    0.00167    0.01066    0.00054
C8A   1    0.394782    0.525659    1.038164    11.00000    0.02155    0.02818 =
         0.01775    0.00081    0.01155    0.00224
C9A   1    0.370343    0.534683    0.959401    11.00000    0.01718    0.02456 =
         0.01691    0.00114    0.00976    0.00290
C10A  1    0.328474    0.316862    1.130315    11.00000    0.01576    0.02192 =
         0.02089    0.00313    0.01019    0.00239
C11A  1    0.339676    0.304374    1.200766    11.00000    0.02048    0.03083 =
         0.01808   -0.00194    0.01163   -0.00323
AFIX  43
H11A  2    0.371585    0.368456    1.239102    11.00000   -1.20000
AFIX   0
C12A  1    0.304160    0.198275    1.214744    11.00000    0.02465    0.03090 =
         0.02239    0.00157    0.01516    0.00283
AFIX  43
H12A  2    0.311778    0.189304    1.262663    11.00000   -1.20000
AFIX   0
C13A  1    0.257997    0.106436    1.158985    11.00000    0.02006    0.02633 =
         0.02132    0.00282    0.01269    0.00246
C14A  1    0.244845    0.118619    1.087892    11.00000    0.02374    0.02424 =
         0.02136   -0.00139    0.01102   -0.00039
AFIX  43
H14A  2    0.212079    0.054698    1.049628    11.00000   -1.20000
AFIX   0
C15A  1    0.279694    0.224140    1.073304    11.00000    0.01928    0.03079 =
         0.01846    0.00340    0.01021    0.00297
AFIX  43
H15A  2    0.270539    0.233577    1.024808    11.00000   -1.20000
AFIX   0
C16A  1    0.299130    0.445513    0.899781    11.00000    0.02738    0.03001 =
         0.02169   -0.00446    0.01620   -0.00347
AFIX 137
H16A  2    0.291261    0.460796    0.850734    11.00000   -1.50000
H16B  2    0.241850    0.461485    0.894008    11.00000   -1.50000
H16C  2    0.317799    0.356058    0.915688    11.00000   -1.50000
AFIX   0
BR1B  3   -0.052938   -0.047954    1.155721    11.00000    0.03734    0.02803 =
         0.04046    0.00421    0.02683   -0.00200
S1B   5    0.204334    0.634911    1.091730    11.00000    0.02530    0.02673 =
         0.01439   -0.00152    0.01241   -0.00350
N1B   4    0.113024    0.411310    1.101121    11.00000    0.02832    0.02587 =
         0.01588   -0.00201    0.01427   -0.00467
AFIX   3
HN1B  2    0.141794    0.470430    1.137010    11.00000   -1.20000
AFIX   0
N2B   4    0.098867    0.424659    1.032023    11.00000    0.01853    0.02572 =
         0.01772    0.00159    0.01033    0.00204
N3B   4    0.144077    0.609704    0.915707    11.00000    0.02116    0.02131 =
         0.01919   -0.00464    0.01173   -0.00312
N4B   4    0.203362    0.703868    0.966292    11.00000    0.01736    0.02353 =
         0.01130   -0.00004    0.00790   -0.00028
N5B   4    0.295703    0.815667    1.070722    11.00000    0.03152    0.03398 =
         0.01619   -0.00122    0.01463   -0.00681
N6B   4    0.301055    0.862325    1.011966    11.00000    0.02844    0.03105 =
         0.01847   -0.00080    0.01395   -0.00718
N7B   4    0.199718    0.908549    0.736579    11.00000    0.02916    0.03090 =
         0.01712    0.00157    0.01512    0.00279
C1B   1    0.168339    0.760583    0.806689    11.00000    0.02345    0.02268 =
         0.01766    0.00275    0.01163    0.00185
AFIX  43
H1BA  2    0.135344    0.688042    0.805454    11.00000   -1.20000
AFIX   0
C2B   1    0.156558    0.807432    0.740180    11.00000    0.02563    0.02465 =
         0.01652    0.00018    0.01100    0.00660
AFIX  43
H2BA  2    0.114421    0.763969    0.693600    11.00000   -1.20000
AFIX   0
C3B   1    0.261047    0.963951    0.803377    11.00000    0.02811    0.02875 =
         0.02466    0.00413    0.01796    0.00048
AFIX  43
H3BB  2    0.294360    1.034468    0.802874    11.00000   -1.20000
AFIX   0
C4B   1    0.279534    0.925461    0.873735    11.00000    0.02248    0.03439 =
         0.01421    0.00145    0.00852   -0.00185
AFIX  43
H4BA  2    0.324764    0.967613    0.919735    11.00000   -1.20000
AFIX   0
C5B   1    0.230092    0.823575    0.875090    11.00000    0.01988    0.02588 =
         0.01438    0.00419    0.00983    0.00423
C6B   1    0.245755    0.794177    0.949506    11.00000    0.02106    0.02243 =
         0.01779    0.00131    0.01120   -0.00011
C7B   1    0.236969    0.721755    1.041832    11.00000    0.01900    0.02587 =
         0.01668    0.00095    0.01049   -0.00073
C8B   1    0.135914    0.519429    1.019928    11.00000    0.01822    0.02623 =
         0.01554   -0.00104    0.01022    0.00193
C9B   1    0.115815    0.525793    0.942487    11.00000    0.01980    0.02564 =
         0.01805   -0.00329    0.01254    0.00053
C10B  1    0.072984    0.305637    1.111960    11.00000    0.02176    0.02187 =
         0.02212   -0.00076    0.01534   -0.00177
C11B  1    0.087789    0.288357    1.183280    11.00000    0.03354    0.02776 =
         0.02164   -0.00420    0.01748   -0.00617
AFIX  43
H11B  2    0.124360    0.347731    1.223512    11.00000   -1.20000
AFIX   0
C12B  1    0.048916    0.183781    1.195753    11.00000    0.03289    0.03385 =
         0.02253    0.00313    0.01879    0.00193
AFIX  43
H12B  2    0.058963    0.171542    1.244418    11.00000   -1.20000
AFIX   0
C13B  1   -0.003771    0.099042    1.137334    11.00000    0.02220    0.02356 =
         0.03116    0.00421    0.01682    0.00096
C14B  1   -0.019671    0.115191    1.066136    11.00000    0.02221    0.02586 =
         0.02360   -0.00210    0.01101   -0.00234
AFIX  43
H14B  2   -0.057027    0.055968    1.026061    11.00000   -1.20000
AFIX   0
C15B  1    0.018918    0.217784    1.053323    11.00000    0.02254    0.03172 =
         0.01953    0.00168    0.01273    0.00155
AFIX  43
H15B  2    0.008665    0.228638    1.004493    11.00000   -1.20000
AFIX   0
C16B  1    0.055312    0.424268    0.886829    11.00000    0.03350    0.03437 =
         0.01998   -0.00644    0.01657   -0.00889
AFIX 137
H16D  2    0.041257    0.444658    0.836026    11.00000   -1.50000
H16E  2   -0.000805    0.420931    0.884260    11.00000   -1.50000
H16F  2    0.085758    0.340556    0.903656    11.00000   -1.50000
HKLF 4 1  1.0000  0.0000  0.0000  0.0000 -1.0000  0.0000 -1.0000  0.0000 -1.0000
REM  h29_0m in P2(1)/n   (100K)  New: P21/c
REM R1 =  0.0470 for   4788 Fo > 4sig(Fo)  and  0.1284 for all   9252 data
REM    453 parameters refined using      0 restraints
END
WGHT      0.0435      0.0000
REM Highest difference peak  0.581,  deepest hole -0.867,  1-sigma level  0.102
Q1    1   0.1774 -0.1350  1.1380  11.00000  0.05    0.51
Q2    1   0.3801  0.5460  1.0002  11.00000  0.05    0.51
Q3    1  -0.0991 -0.1241  1.1131  11.00000  0.05    0.46
Q4    1   0.2442  0.3721  0.8596  11.00000  0.05    0.45
Q5    1   0.0007  0.0207  1.2198  11.00000  0.05    0.44
Q6    1   0.0005 -0.0775  1.1799  11.00000  0.05    0.43
Q7    1  -0.0040 -0.0358  1.1826  11.00000  0.05    0.43
Q8    1   0.1828  0.0487  1.1388  11.00000  0.05    0.41
Q9    1   0.5804  0.7198  1.1024  11.00000  0.05    0.40
Q10   1   0.2069  0.1344  1.1778  11.00000  0.05    0.40
Q11   1   0.2570 -0.0452  1.2022  11.00000  0.05    0.40
Q12   1  -0.0630 -0.0468  1.1222  11.00000  0.05    0.39
Q13   1   0.2604  0.8560  0.8779  11.00000  0.05    0.39
Q14   1   0.4931  0.4818  1.1231  11.00000  0.05    0.38
Q15   1   0.0842  0.4885  0.9150  11.00000  0.05    0.38
Q16   1   0.2366  0.8199  0.9194  11.00000  0.05    0.38
Q17   1   0.2733 -0.1109  1.2448  11.00000  0.05    0.38
Q18   1   0.4304  0.5491  1.0698  11.00000  0.05    0.38
Q19   1   0.0783  0.3600  1.1021  11.00000  0.05    0.38
Q20   1   0.1189  0.5351  0.9784  11.00000  0.05    0.37
;
