# Supplementary material for: (Z)-7-[2-(4-Bromo­phen­yl)hydrazin-1-yl­idene]-6-methyl-3-(pyridin-4-yl)-7H-1,2,4-triazolo[3,4-b][1,3,4]thia­diazine
Source: Acta Crystallogr Sect E Struct Rep Online. 2012 Apr 25;68(Pt 5):o1512–3. doi: 10.1107/S1600536812017412 (PMC3344618; doi:10.1107/S1600536812017412)
Supplement: Supplementary file 2 [file e-68-o1512-Isup2.hkl]

# 
# h,k,l, Fc-squared, Fo-squared, sigma(Fo-squared) and status flag 
# 
data_I
_shelx_title ' h29_0m in P2(1)/n   (100K)  New: P21/c' 
_shelx_refln_list_code          4 
_shelx_F_calc_maximum      592.43 
_exptl_crystal_F_000      1664.00 
_reflns_d_resolution_high  0.7107 
 
loop_ 
 _symmetry_equiv_pos_as_xyz 
 'x, y, z' 
 '-x, y+1/2, -z+1/2' 
 '-x, -y, -z' 
 'x, -y-1/2, z-1/2' 
 
_cell_length_a    17.9868 
_cell_length_b    10.3830 
_cell_length_c    21.2154 
_cell_angle_alpha  90.000 
_cell_angle_beta  124.671 
_cell_angle_gamma  90.000 
 
_shelx_F_squared_multiplier     1.000 
 
loop_ 
 _refln_index_h 
 _refln_index_k 
 _refln_index_l 
 _refln_F_squared_calc 
 _refln_F_squared_meas 
 _refln_F_squared_sigma 
 _refln_observed_status 
   2   0   0       96.97       45.07     11.21 o 
   3   0   0    13769.96    13854.02    252.65 o 
   4   0   0    57721.80    60366.14   1076.02 o 
   5   0   0      230.27      281.16     31.49 o 
   6   0   0     1416.14     1316.02     70.81 o 
   7   0   0    28106.13    26990.42    493.49 o 
   8   0   0     4227.03     4074.10    101.80 o 
   9   0   0       12.37       19.62     50.77 o 
  10   0   0      850.31      833.91     55.19 o 
  11   0   0     7901.71     7796.36    191.69 o 
  12   0   0    10299.05    10198.61    438.71 o 
  13   0   0      345.75      444.42    131.78 o 
  14   0   0     3893.44     3719.86    256.95 o 
  15   0   0      997.10      683.10    164.75 o 
  16   0   0      109.29      300.72    167.20 o 
  17   0   0        5.30     -131.38    170.99 o 
  18   0   0      114.67      246.22    192.51 o 
  19   0   0     2963.33     4040.49    340.25 o 
  20   0   0      530.75      707.06    232.98 o 
   1   1   0    13216.70    13157.97    165.10 o 
   2   1   0     1456.98     1429.52     44.54 o 
   3   1   0    26559.65    27199.33    361.10 o 
   4   1   0    93671.95    98436.73   1312.86 o 
   5   1   0       20.55       88.43     21.38 o 
   6   1   0       63.06       47.42     20.29 o 
   7   1   0      253.91      279.00     25.66 o 
   8   1   0     1303.96     1305.34     45.51 o 
   9   1   0       17.08       -1.65     27.51 o 
  10   1   0      108.63       93.50     33.15 o 
  11   1   0     5521.52     5364.76    112.94 o 
  12   1   0      871.81      913.50     98.56 o 
  13   1   0       47.65      112.27     87.16 o 
  14   1   0       55.42      -34.55     90.88 o 
  15   1   0     1108.07     1095.68    128.93 o 
  16   1   0      186.32       70.37    112.03 o 
  17   1   0        5.08        8.37    122.55 o 
  18   1   0       17.52      112.28    135.84 o 
  19   1   0      232.38       79.65    326.93 o 
  20   1   0      115.73       60.07    257.78 o 
   0   2   0     9990.32     9204.00    155.00 o 
   1   2   0    22239.04    21263.84    237.94 o 
   2   2   0      229.05      171.63     18.67 o 
   3   2   0      995.73      978.32     25.61 o 
   4   2   0      991.80     1103.17     39.92 o 
   5   2   0     4436.47     4318.80     76.96 o 
   6   2   0     2754.34     2672.84     56.75 o 
   7   2   0    14325.20    13387.07    182.55 o 
   8   2   0       61.17       23.82     29.70 o 
   9   2   0      180.51      185.75     28.91 o 
  10   2   0      207.16      254.75     41.14 o 
  11   2   0     1625.64     1555.58     63.98 o 
  12   2   0    12871.71    13715.27    395.16 o 
  13   2   0      119.01      117.10     90.05 o 
  14   2   0      176.29       72.07     97.08 o 
  15   2   0     1889.68     2014.14    258.65 o 
  16   2   0       72.27      216.72    120.03 o 
  17   2   0       86.21      -20.83    127.00 o 
  18   2   0      393.59      458.97    148.57 o 
  19   2   0     1793.75     1895.36    215.79 o 
  20   2   0      246.31      252.49    153.79 o 
   1   3   0     1640.06     1549.05     47.33 o 
   2   3   0      597.26      605.12     28.79 o 
   3   3   0    17492.52    17008.72    209.28 o 
   4   3   0    17253.09    17056.75    225.98 o 
   5   3   0     1116.60     1131.52     39.50 o 
   6   3   0       18.77       62.09     28.51 o 
   7   3   0      178.52      189.52     36.34 o 
   8   3   0     2986.85     2666.66     68.68 o 
   9   3   0     1883.60     1856.88     86.33 o 
  10   3   0      729.36      708.83     51.87 o 
  11   3   0    12935.83    12614.77    272.89 o 
  12   3   0        2.80       -7.78     85.54 o 
  13   3   0        1.40       -1.29     91.11 o 
  14   3   0       56.39       49.79    102.21 o 
  15   3   0     7508.81     7496.91    282.73 o 
  16   3   0     4656.06     4832.12    237.00 o 
  17   3   0       24.57      106.61    130.40 o 
  18   3   0      125.21       66.77    141.77 o 
  19   3   0      183.27      333.50    154.61 o 
  20   3   0        4.35       30.73    154.28 o 
   0   4   0      226.14      177.55     36.06 o 
   1   4   0     2175.05     2026.04     70.40 o 
   2   4   0      345.42      315.02     26.73 o 
   3   4   0      195.45      130.27     26.77 o 
   4   4   0      357.31      427.51     28.73 o 
   5   4   0       70.36       64.71     24.67 o 
   6   4   0     1263.30     1107.12     42.29 o 
   7   4   0      945.72      897.91     47.90 o 
   8   4   0      398.33      426.99     44.70 o 
   9   4   0      308.19      299.00     42.46 o 
  10   4   0      752.98      823.78     92.40 o 
  11   4   0      699.70      887.76     88.22 o 
  12   4   0       92.16      174.30     95.25 o 
  13   4   0       29.84      -50.56     99.15 o 
  14   4   0      288.45      375.62    114.65 o 
  15   4   0      396.80      517.65    126.50 o 
  16   4   0       25.86      -49.77    120.46 o 
  17   4   0        4.38      -78.25    127.90 o 
  18   4   0      847.34      971.47    164.65 o 
  19   4   0       29.94     -165.57    151.38 o 
  20   4   0       70.77      -64.64    150.03 o 
   1   5   0      596.91      518.09     32.79 o 
   2   5   0      512.18      470.90     26.31 o 
   3   5   0    14595.89    13794.63    194.48 o 
   4   5   0    25010.60    25188.22    331.77 o 
   5   5   0     2862.72     2951.85     70.18 o 
   6   5   0       12.05       46.67     29.81 o 
   7   5   0     8704.64     8858.04    157.73 o 
   8   5   0     2039.04     2233.92    141.17 o 
   9   5   0     1106.29     1170.97     80.47 o 
  10   5   0     4921.08     5144.39    168.81 o 
  11   5   0      179.42      178.45    106.84 o 
  12   5   0     1195.58     1265.56    201.29 o 
  13   5   0       31.80      -22.27    161.80 o 
  14   5   0     1638.90     2219.90    252.49 o 
  15   5   0      289.74      367.11    203.04 o 
  16   5   0     1814.87     1868.94    263.36 o 
  17   5   0       64.23       18.93    203.95 o 
  18   5   0       51.56      260.60    227.47 o 
  19   5   0      334.51      373.61    242.72 o 
   0   6   0     2814.33     2517.85     93.08 o 
   1   6   0     1592.33     1597.38     68.94 o 
   2   6   0      981.18      944.05     36.45 o 
   3   6   0      173.34      197.93     36.12 o 
   4   6   0       90.20       38.58     41.61 o 
   5   6   0       39.57       23.63     38.88 o 
   6   6   0      155.20      116.54     46.02 o 
   7   6   0        1.37       49.75     58.99 o 
   8   6   0      303.68      326.62     74.30 o 
   9   6   0       58.46       51.47     89.10 o 
  10   6   0      387.11      615.43    117.73 o 
  11   6   0     1116.17     1291.11    212.14 o 
  12   6   0       94.36      133.17    177.64 o 
  13   6   0        0.47     -332.48    166.24 o 
  14   6   0       93.81       71.01    191.80 o 
  15   6   0        6.96      111.67    202.28 o 
  16   6   0       66.60      117.32    219.68 o 
  17   6   0      172.90      -85.63    227.30 o 
  18   6   0       34.81     -381.10    221.50 o 
   1   7   0     1685.43     1603.18     56.32 o 
   2   7   0       82.82       97.48     45.14 o 
   3   7   0    18015.36    17819.19    254.31 o 
   4   7   0     7380.46     7184.92    133.66 o 
   5   7   0     1740.39     1742.25     78.45 o 
   6   7   0      125.09      257.23     74.82 o 
   7   7   0    11531.43    11804.92    263.03 o 
   8   7   0     2305.97     2474.77    165.40 o 
   9   7   0      174.83      -40.48    231.13 o 
  10   7   0     1343.54     1431.88    153.74 o 
  11   7   0     1528.55     1756.20    246.83 o 
  12   7   0      679.52      601.72    217.24 o 
  13   7   0      172.21      100.34    207.86 o 
  14   7   0      895.23      862.51    246.90 o 
  15   7   0      267.55      534.52    240.12 o 
  16   7   0      428.56      524.51    242.33 o 
  17   7   0       27.39     -319.10    232.41 o 
  18   7   0       93.37       66.49    249.23 o 
   0   8   0    10435.54    10394.11    319.27 o 
   1   8   0     2237.81     2038.90     78.43 o 
   2   8   0       32.52      -67.05     65.30 o 
   3   8   0     2686.26     2387.16     96.06 o 
   4   8   0      145.57       64.19     72.02 o 
   5   8   0      417.61      323.27     85.87 o 
   6   8   0      565.42      538.26     90.38 o 
   7   8   0     4479.92     4956.67    185.93 o 
   8   8   0     2528.97     2417.54    136.32 o 
   9   8   0      164.80      133.72    246.99 o 
  10   8   0      876.81      828.27    151.60 o 
  11   8   0      969.13     1211.33    165.31 o 
  12   8   0      471.98      522.26    228.48 o 
  13   8   0       14.73      303.88    224.21 o 
  14   8   0      274.92      230.18    233.75 o 
  15   8   0      140.25      187.02    239.75 o 
  16   8   0        9.72     -103.59    221.29 o 
  17   8   0      120.50      231.99    236.28 o 
   1   9   0     5050.06     5071.88    276.98 o 
   2   9   0       63.67       56.32     75.34 o 
   3   9   0       38.57      -32.05     72.88 o 
   4   9   0      578.40      345.09    254.98 o 
   5   9   0      472.40      568.00     95.90 o 
   6   9   0      635.55      642.64    100.78 o 
   7   9   0       38.38       47.86     92.40 o 
   8   9   0     2849.67     2854.67    153.87 o 
   9   9   0      422.75      403.56    148.38 o 
  10   9   0      260.47      205.81    153.12 o 
  11   9   0     1647.16     2055.33    303.06 o 
  12   9   0       63.77       19.94    215.64 o 
  13   9   0      101.08      394.99    248.32 o 
  14   9   0       20.74      160.28    234.68 o 
  15   9   0      102.98      479.66    249.23 o 
  16   9   0      291.99      141.94    246.97 o 
   0  10   0     1065.52     1046.95    112.85 o 
   1  10   0     1984.06     1791.32    105.91 o 
   2  10   0      456.50      237.22     92.48 o 
   3  10   0       74.51      -68.69    179.50 o 
   4  10   0      332.34      169.54    119.77 o 
   5  10   0     1756.66     1801.04    152.74 o 
   6  10   0      616.40      631.89    128.21 o 
   7  10   0     3078.30     3237.01    198.61 o 
   8  10   0     2868.01     3247.84    500.94 o 
   9  10   0       60.45      -98.70    230.04 o 
  10  10   0      123.32      156.44    243.67 o 
  11  10   0      537.63      234.45    168.42 o 
  12  10   0     2840.65     3096.72    247.47 o 
  13  10   0      145.30       17.06    231.20 o 
  14  10   0      210.89      117.06    242.26 o 
  15  10   0        9.16     -440.26    220.13 o 
   1  11   0      911.65      703.66    105.18 o 
   2  11   0       52.20      -19.47    150.76 o 
   3  11   0      576.28      304.54    117.69 o 
   4  11   0      376.21      384.37    151.27 o 
   5  11   0        2.48      -85.10    213.49 o 
   6  11   0      191.17      251.85    132.33 o 
   7  11   0       15.05      -48.45    130.04 o 
   8  11   0       59.69      184.84    329.83 o 
   9  11   0      314.92       28.99    249.03 o 
  10  11   0       27.53     -188.89    257.79 o 
  11  11   0      700.40      345.97    281.18 o 
  12  11   0      102.76      537.32    289.15 o 
  13  11   0       73.92     -159.38    279.62 o 
   0  12   0    10596.40    12941.37    599.08 o 
   1  12   0      228.71      259.88    105.00 o 
   2  12   0       40.22       44.43    102.30 o 
   3  12   0      360.70      329.78    211.28 o 
   4  12   0     2469.38     2451.73    186.75 o 
   5  12   0      469.13      356.56    143.78 o 
   6  12   0      111.93      200.95    142.52 o 
   7  12   0     2644.54     3154.24    255.49 o 
   8  12   0      283.76      333.08    150.16 o 
   9  12   0       21.82      -90.12    256.58 o 
  10  12   0       49.75      217.89    276.68 o 
  11  12   0     1065.59     1191.01    309.25 o 
   1  13   0        1.03     -115.45    122.67 o 
   2  13   0        4.15     -147.56    162.40 o 
   3  13   0     1586.99     1575.20    222.23 o 
   4  13   0      766.90      720.07    141.05 o 
   5  13   0       29.94       90.14    152.95 o 
   6  13   0       26.12      217.44    150.13 o 
   7  13   0      105.00      273.84    154.60 o 
   8  13   0      553.52      593.06    158.58 o 
   0  14   0      797.21      392.76    254.05 o 
   1  14   0      134.16      176.33    178.69 o 
   2  14   0        7.87      256.62    174.96 o 
   3  14   0       12.83      198.92    161.33 o 
   4  14   0       66.73      151.10    229.04 o 
   5  14   0      173.50      166.65    288.29 o 
 -21   1   1       28.59      100.79    151.60 o 
 -20   1   1      110.44       24.60    167.46 o 
 -19   1   1       45.75      184.73    138.93 o 
 -18   1   1      314.31      476.44    132.58 o 
 -17   1   1        0.22      -35.78    111.05 o 
 -16   1   1      962.48      994.75    145.59 o 
 -15   1   1     1246.12     1186.56    121.77 o 
 -14   1   1     3029.17     2951.55    162.98 o 
 -13   1   1      126.96      165.37     78.85 o 
 -12   1   1       83.84      121.29     42.43 o 
 -11   1   1      442.30      404.75     38.41 o 
 -10   1   1      414.60      376.62     33.82 o 
  -9   1   1     3776.51     3681.97     75.47 o 
  -8   1   1    19244.30    19026.75    269.03 o 
  -7   1   1     2463.50     2285.74     52.90 o 
  -6   1   1     2330.01     2491.36     52.67 o 
  -5   1   1       11.84       43.14     16.46 o 
  -4   1   1    17066.72    18960.46    260.44 o 
  -3   1   1    13872.26    13423.19    246.68 o 
  -1   1   1     3394.79     3105.91     70.72 o 
   0   1   1     1176.41     1019.78     16.37 o 
   1   1   1     2745.90     2690.15     33.02 o 
   2   1   1       72.83      100.09     13.82 o 
   3   1   1    47458.62    48608.04    640.73 o 
   4   1   1   105767.57   106510.16   1315.84 o 
   5   1   1     4959.03     5077.11     78.02 o 
   6   1   1     1682.48     1495.24     41.23 o 
   7   1   1     2812.20     2883.07     65.82 o 
   8   1   1      459.35      439.33     39.26 o 
   9   1   1      587.57      558.24     47.22 o 
  10   1   1     8053.20     7862.85    158.50 o 
  11   1   1     5709.48     5556.60    211.03 o 
  12   1   1       68.32      -84.09    213.04 o 
  13   1   1       77.85      120.75     94.67 o 
  14   1   1      308.83      374.92    108.35 o 
  15   1   1     2093.69     2161.55    161.18 o 
  16   1   1      172.16      295.21    126.58 o 
  17   1   1       56.95     -101.04    131.74 o 
  18   1   1      669.02      546.18    157.84 o 
  19   1   1       62.55      102.31    160.88 o 
  20   1   1       80.66       24.18    159.48 o 
 -21   2   1        3.81     -175.35    151.11 o 
 -20   2   1        5.74       -0.52    144.19 o 
 -19   2   1      127.75       84.68    137.00 o 
 -18   2   1       38.62       96.97    130.03 o 
 -17   2   1       69.70       24.61    116.56 o 
 -16   2   1       12.27      -86.88    208.47 o 
 -15   2   1      122.00      136.09    142.51 o 
 -14   2   1     1302.07     1275.66    161.32 o 
 -13   2   1       99.03       96.60    146.97 o 
 -12   2   1     3542.43     3576.41    148.37 o 
 -11   2   1     1491.27     1407.32     59.65 o 
 -10   2   1     1782.63     1686.96     60.54 o 
  -9   2   1     2058.32     2080.00     68.43 o 
  -8   2   1      904.29      929.20     53.69 o 
  -7   2   1       65.58       75.60     21.98 o 
  -6   2   1     1132.10     1201.03     36.77 o 
  -5   2   1    12110.46    12020.40    255.36 o 
  -4   2   1   117675.98   125740.19   2239.36 o 
  -3   2   1    21774.24    23081.05    287.02 o 
  -2   2   1       28.79       33.07     18.63 o 
  -1   2   1     7456.65     7198.09     91.25 o 
   0   2   1     3994.91     3945.99     54.37 o 
   1   2   1     6725.56     6351.02     76.57 o 
   2   2   1      436.85      406.44     19.72 o 
   3   2   1       88.28       62.57     18.70 o 
   4   2   1      154.16      149.28     19.73 o 
   5   2   1     2686.36     2613.21     71.59 o 
   6   2   1     4430.13     4437.74     86.35 o 
   7   2   1     6647.38     6200.61     99.63 o 
   8   2   1     2014.82     1973.00     55.98 o 
   9   2   1      201.25      175.28     31.11 o 
  10   2   1        4.62       26.62     43.90 o 
  11   2   1     1621.02     1601.19     99.09 o 
  12   2   1       73.22       30.07    117.73 o 
  13   2   1       36.35       35.23     93.81 o 
  14   2   1     4703.51     4818.08    320.45 o 
  15   2   1       11.92       10.09    112.51 o 
  16   2   1      109.49        4.76    127.92 o 
  17   2   1      211.69       68.35    137.48 o 
  18   2   1     1690.02     2080.34    193.44 o 
  19   2   1      114.47       56.69    275.37 o 
  20   2   1        1.48      201.57    162.77 o 
 -20   3   1       26.70      109.55    209.52 o 
 -19   3   1     2153.68     2372.57    190.16 o 
 -18   3   1      317.00      399.12    133.69 o 
 -17   3   1       74.40      218.07    122.25 o 
 -16   3   1       71.56      266.14    154.12 o 
 -15   3   1    14325.71    14891.96    538.68 o 
 -14   3   1      143.76      145.03     94.54 o 
 -13   3   1        3.94      -10.27    159.58 o 
 -12   3   1      637.98      749.32     75.59 o 
 -11   3   1      900.39      887.10     56.03 o 
 -10   3   1     1874.08     1807.22     92.75 o 
  -9   3   1      599.99      508.17     36.41 o 
  -8   3   1    38133.04    39216.76    615.58 o 
  -7   3   1    14989.88    15554.00    353.55 o 
  -6   3   1      953.02      991.89     48.28 o 
  -5   3   1      322.51      250.67     29.49 o 
  -4   3   1    17816.14    18879.54    247.09 o 
  -3   3   1    22663.05    21595.95    279.73 o 
  -2   3   1      288.67      239.82     27.91 o 
  -1   3   1    18416.29    17793.69    218.99 o 
   0   3   1      215.85      172.49     21.79 o 
   1   3   1     1952.04     1616.49     39.66 o 
   2   3   1       42.63       40.39     24.59 o 
   3   3   1     2140.59     2244.81     53.58 o 
   4   3   1    42021.19    42340.67    518.95 o 
   5   3   1     2608.78     2531.26     67.81 o 
   6   3   1        7.58       -0.07     26.60 o 
   7   3   1    16347.07    16966.54    249.51 o 
   8   3   1     2979.75     3153.38     92.70 o 
   9   3   1      900.03      806.84     48.64 o 
  10   3   1      986.25     1005.12     57.67 o 
  11   3   1     3170.13     3194.73    160.27 o 
  12   3   1     1028.21      961.86    116.25 o 
  13   3   1       45.65        2.01     99.33 o 
  14   3   1       13.79       13.76    108.60 o 
  15   3   1       16.39      -20.35    132.02 o 
  16   3   1     1841.43     1855.73    171.00 o 
  17   3   1      126.70      282.98    157.38 o 
  18   3   1      304.90      -33.03    148.37 o 
  19   3   1      114.46       73.55    154.72 o 
 -20   4   1        1.23      252.88    151.40 o 
 -19   4   1     1146.24     1178.47    165.22 o 
 -18   4   1     1501.17     1691.04    179.59 o 
 -17   4   1       61.01     -111.00    125.98 o 
 -16   4   1      209.99      141.79    120.86 o 
 -15   4   1     3454.86     3176.33    196.74 o 
 -14   4   1      432.31      217.75    105.99 o 
 -13   4   1       11.92       30.58     94.16 o 
 -12   4   1    14404.45    14771.87    328.77 o 
 -11   4   1    16930.73    17187.94    292.37 o 
 -10   4   1     1440.92     1350.19     65.30 o 
  -9   4   1       48.89      -55.97     43.32 o 
  -8   4   1       92.52      159.38     42.30 o 
  -7   4   1     8428.14     8859.83    148.48 o 
  -6   4   1     1360.34     1278.58     54.53 o 
  -5   4   1     7690.26     7457.98    117.15 o 
  -4   4   1     9974.70     9293.07    127.37 o 
  -3   4   1      393.59      371.08     29.48 o 
  -2   4   1        4.66       15.10     32.41 o 
  -1   4   1     4000.95     4075.32     68.06 o 
   0   4   1    18044.97    16864.55    201.26 o 
   1   4   1    23479.45    22364.18    248.00 o 
   2   4   1      611.27      555.99     37.13 o 
   3   4   1     5799.37     5917.00     98.05 o 
   4   4   1     3184.22     3332.71     74.34 o 
   5   4   1     5153.56     5272.27     87.58 o 
   6   4   1      586.74      539.18     36.19 o 
   7   4   1    10139.50     9776.28    181.92 o 
   8   4   1     6390.10     6345.63    128.37 o 
   9   4   1     1342.08     1304.02     61.36 o 
  10   4   1      133.01      155.73     69.36 o 
  11   4   1     1016.07      981.84    163.51 o 
  12   4   1       66.30      107.13    101.06 o 
  13   4   1      470.89      625.31    121.24 o 
  14   4   1     1778.61     1861.26    336.89 o 
  15   4   1      181.50      199.69    161.65 o 
  16   4   1       94.64      279.43    137.73 o 
  17   4   1        2.03      -83.06    138.51 o 
  18   4   1      130.63       84.49    190.50 o 
  19   4   1      694.09      919.42    182.98 o 
 -20   5   1      269.66      299.00    242.88 o 
 -19   5   1       83.02      192.22    232.65 o 
 -18   5   1       32.97      -11.23    212.62 o 
 -17   5   1        7.96      499.94    217.63 o 
 -16   5   1      113.28      118.12    191.47 o 
 -15   5   1       49.67      492.10    197.47 o 
 -14   5   1       12.91      182.15    172.90 o 
 -13   5   1     1412.83     1719.09    223.75 o 
 -12   5   1        3.00      240.47    208.18 o 
 -11   5   1     5704.15     5907.66    214.21 o 
 -10   5   1       41.53      171.55     64.96 o 
  -9   5   1      238.85      118.06     81.44 o 
  -8   5   1     1676.54     1852.68     85.12 o 
  -7   5   1      985.19     1036.15     67.83 o 
  -6   5   1       51.77       12.55     38.78 o 
  -5   5   1       41.33       34.58     30.48 o 
  -4   5   1      317.73      258.38     31.08 o 
  -3   5   1     2606.35     2490.04     66.39 o 
  -2   5   1      129.22       85.38     27.08 o 
  -1   5   1      204.53      237.67     40.77 o 
   0   5   1     2713.24     2393.30     59.16 o 
   1   5   1      796.55      756.76     34.89 o 
   2   5   1       40.99       -0.41     22.70 o 
   3   5   1        0.89       13.26     38.48 o 
   4   5   1      696.04      695.05     41.32 o 
   5   5   1      330.33      281.85     34.59 o 
   6   5   1       57.52       23.73     32.35 o 
   7   5   1     2589.52     2413.72     98.61 o 
   8   5   1      995.24      979.28     90.59 o 
   9   5   1      130.58       66.40     65.81 o 
  10   5   1      849.63     1084.46    140.72 o 
  11   5   1     9988.63    10421.13    365.03 o 
  12   5   1      161.27      169.92    116.67 o 
  13   5   1       20.00      -89.60    117.89 o 
  14   5   1      539.13      230.83    131.53 o 
  15   5   1      567.62      595.89    237.93 o 
  16   5   1       18.36      223.44    146.99 o 
  17   5   1       13.12     -175.69    214.99 o 
  18   5   1       58.67      467.23    239.92 o 
  19   5   1      105.72       83.83    238.44 o 
 -19   6   1     1559.32     1620.00    296.63 o 
 -18   6   1      989.77     1565.13    288.48 o 
 -17   6   1       78.18      -59.29    211.99 o 
 -16   6   1      703.07      840.70    236.33 o 
 -15   6   1       11.80      221.65    200.02 o 
 -14   6   1      987.29     1301.94    238.09 o 
 -13   6   1      341.07      485.72    195.79 o 
 -12   6   1     3445.68     3444.94    290.76 o 
 -11   6   1     1367.82     1508.24    216.57 o 
 -10   6   1       55.15      104.15     78.37 o 
  -9   6   1     3927.60     4108.78    141.57 o 
  -8   6   1       12.18      -55.32     67.03 o 
  -7   6   1    13079.00    13552.15    237.91 o 
  -6   6   1      773.72      815.92     51.96 o 
  -5   6   1     6044.26     5873.20    104.67 o 
  -4   6   1    17251.59    16538.31    233.46 o 
  -3   6   1     3869.52     4134.89    118.85 o 
  -2   6   1       25.34       48.78     30.66 o 
  -1   6   1      622.89      642.11     39.24 o 
   0   6   1    21475.28    19556.32    239.18 o 
   1   6   1    17825.10    17295.29    212.73 o 
   2   6   1      209.44      187.67     32.92 o 
   3   6   1     8628.00     8400.48    130.33 o 
   4   6   1      251.99      172.76     41.46 o 
   5   6   1     1869.26     1767.11     67.31 o 
   6   6   1      369.28      371.22     58.74 o 
   7   6   1    23080.76    24278.38    387.42 o 
   8   6   1    14079.93    14848.41    295.31 o 
   9   6   1       34.26       22.71     79.71 o 
  10   6   1      130.34      121.96    162.54 o 
  11   6   1      363.75       83.93    172.29 o 
  12   6   1     3449.87     4022.82    344.48 o 
  13   6   1        1.44      -70.05    184.94 o 
  14   6   1      331.82      309.93    205.29 o 
  15   6   1     4084.44     4283.62    374.05 o 
  16   6   1       12.08      301.13    236.43 o 
  17   6   1       16.23     -243.06    222.70 o 
  18   6   1       10.95      -96.04    232.63 o 
 -18   7   1        1.87     -161.29    231.02 o 
 -17   7   1        2.05     -128.68    222.43 o 
 -16   7   1       37.93      127.83    227.10 o 
 -15   7   1     2139.02     1927.05    288.67 o 
 -14   7   1       32.22       85.58    207.03 o 
 -13   7   1       89.05     -161.67    194.81 o 
 -12   7   1     1363.49     1375.40    227.86 o 
 -11   7   1      984.34      794.21    206.80 o 
 -10   7   1      114.75       35.36    165.52 o 
  -9   7   1      686.90      791.20    187.44 o 
  -8   7   1     1143.43     1345.97    121.93 o 
  -7   7   1      111.90      171.65     71.77 o 
  -6   7   1        3.67      -49.08     60.63 o 
  -5   7   1      752.16      657.03     53.81 o 
  -4   7   1       12.96       33.81     57.01 o 
  -3   7   1     6683.21     6411.79    131.76 o 
  -2   7   1       41.43      -52.65     54.58 o 
  -1   7   1      130.97       51.03     50.74 o 
   0   7   1      691.12      615.75     42.76 o 
   1   7   1      508.66      499.54     46.10 o 
   2   7   1      182.66      229.09     44.97 o 
   3   7   1     1313.14     1342.11     63.18 o 
   4   7   1     6984.98     6747.29    130.76 o 
   5   7   1      880.51      853.60     90.70 o 
   6   7   1       87.88      176.79    114.44 o 
   7   7   1       95.87      -35.60    138.81 o 
   8   7   1      300.44      350.49    123.96 o 
   9   7   1       59.90     -144.66    116.69 o 
  10   7   1       39.96      235.44    152.58 o 
  11   7   1     3242.01     3248.75    309.03 o 
  12   7   1      156.56      148.82    202.63 o 
  13   7   1       19.60       70.82    206.79 o 
  14   7   1       11.98      -48.52    209.97 o 
  15   7   1      166.64      305.48    230.42 o 
  16   7   1      293.52       96.68    220.85 o 
  17   7   1       64.05      -94.52    241.41 o 
 -17   8   1       51.31      106.53    230.20 o 
 -16   8   1      102.15      372.18    248.96 o 
 -15   8   1      218.57      344.18    241.74 o 
 -14   8   1      105.47      132.76    222.65 o 
 -13   8   1       68.53       54.90    208.89 o 
 -12   8   1      630.76      269.82    213.22 o 
 -11   8   1     1408.63     1834.44    290.34 o 
 -10   8   1      277.93      132.74    134.54 o 
  -9   8   1       88.87       88.84    128.72 o 
  -8   8   1      699.88      596.93    118.38 o 
  -7   8   1     1961.62     2099.21    119.83 o 
  -6   8   1        9.74       29.77     84.00 o 
  -5   8   1     1316.32     1183.10    110.77 o 
  -4   8   1     7962.71     8061.81    179.24 o 
  -3   8   1     4312.02     4455.69    134.64 o 
  -2   8   1       75.41       38.06     70.84 o 
  -1   8   1      757.53      689.37     69.84 o 
   0   8   1     8449.45     8199.90    175.85 o 
   1   8   1     2122.28     2054.47     75.47 o 
   2   8   1      780.91      631.65     69.66 o 
   3   8   1     6594.13     7023.66    238.92 o 
   4   8   1      294.05      186.54     67.72 o 
   5   8   1     2270.21     2379.86    125.35 o 
   6   8   1      345.42      189.99     86.16 o 
   7   8   1      710.01      583.32     95.74 o 
   8   8   1     2109.33     2379.16    139.17 o 
   9   8   1        7.30       67.33    133.59 o 
  10   8   1       68.07      218.79    143.99 o 
  11   8   1      135.54       43.07    148.40 o 
  12   8   1     1451.01     1537.33    272.56 o 
  13   8   1       53.31      139.55    226.67 o 
  14   8   1      617.34      816.41    258.31 o 
  15   8   1     1109.53      968.20    256.71 o 
  16   8   1       49.84     -300.56    224.84 o 
 -16   9   1       11.67     -425.87    218.70 o 
 -15   9   1     1906.95     1806.60    312.73 o 
 -14   9   1      732.15      420.23    246.92 o 
 -13   9   1        3.73      -23.72    217.73 o 
 -12   9   1      506.04      866.52    252.45 o 
 -11   9   1        1.59     -115.05    204.78 o 
 -10   9   1      213.11      249.46    151.33 o 
  -9   9   1     1144.27     1086.19    164.22 o 
  -8   9   1     5254.55     6067.10    214.89 o 
  -7   9   1     1979.21     1883.71    123.36 o 
  -6   9   1      343.21      475.70     97.85 o 
  -5   9   1       64.80      -72.99     86.76 o 
  -4   9   1     2784.89     2873.07    286.97 o 
  -3   9   1     7684.08     7914.17    237.62 o 
  -2   9   1      242.66      215.24     79.37 o 
  -1   9   1      566.61      451.21     72.45 o 
   0   9   1     3230.71     3025.09    195.71 o 
   1   9   1      133.00      -11.19     86.61 o 
   2   9   1      396.95      245.78     78.57 o 
   3   9   1      229.48      -54.79    111.44 o 
   4   9   1     7415.69     8104.44    316.45 o 
   5   9   1      155.03       60.22    108.49 o 
   6   9   1       44.02      132.83     99.82 o 
   7   9   1     1606.31     1422.48    147.71 o 
   8   9   1      893.11      912.90    113.68 o 
   9   9   1       31.68      242.79    151.82 o 
  10   9   1      162.34      285.60    161.05 o 
  11   9   1     6250.02     6889.71    336.22 o 
  12   9   1      674.22      387.72    251.89 o 
  13   9   1        4.35     -131.41    217.54 o 
  14   9   1       32.45     -101.47    223.29 o 
  15   9   1      174.62      -58.12    241.85 o 
 -15  10   1       54.62      237.65    250.85 o 
 -14  10   1        7.39       45.78    243.74 o 
 -13  10   1       45.19      -61.29    230.71 o 
 -12  10   1      719.78     1054.84    189.67 o 
 -11  10   1       38.79       65.99    264.00 o 
 -10  10   1       23.03      113.23    156.00 o 
  -9  10   1      318.51      610.53    237.78 o 
  -8  10   1     1066.07     1248.92    143.29 o 
  -7  10   1      446.92      438.76    126.30 o 
  -6  10   1      248.84       53.68    216.15 o 
  -5  10   1      423.64      294.25    123.43 o 
  -4  10   1        6.27      124.61    159.01 o 
  -3  10   1      191.05      184.97    130.13 o 
  -2  10   1       88.38       83.30    132.75 o 
  -1  10   1     5681.12     5738.31    168.53 o 
   0  10   1        8.04     -142.53     71.27 o 
   1  10   1      550.99      351.27    133.90 o 
   2  10   1       47.20       87.17    116.31 o 
   3  10   1      440.15      389.85    116.35 o 
   4  10   1       13.93      293.44    121.67 o 
   5  10   1      149.87      254.12    123.60 o 
   6  10   1      134.54      117.24    139.88 o 
   7  10   1        8.42      -20.68    154.11 o 
   8  10   1       28.12       78.50    125.38 o 
   9  10   1      127.66      239.25    239.52 o 
  10  10   1       75.60       56.24    247.91 o 
  11  10   1      682.41      902.13    275.97 o 
  12  10   1       45.60        0.31    264.93 o 
  13  10   1       22.40     -154.33    217.40 o 
  14  10   1      529.42      452.92    260.02 o 
 -13  11   1       13.99      -89.91    280.23 o 
 -12  11   1        1.89      -54.20    270.48 o 
 -11  11   1      165.52      149.11    270.80 o 
 -10  11   1       34.30      165.95    257.25 o 
  -9  11   1      281.46      545.08    258.82 o 
  -8  11   1     3619.37     4119.04    318.50 o 
  -7  11   1      484.64      579.40    139.56 o 
  -6  11   1      363.12      468.69    136.69 o 
  -5  11   1      726.19      816.78    207.30 o 
  -4  11   1     3018.53     2725.54    405.93 o 
  -3  11   1      756.41      706.66    118.85 o 
  -2  11   1        4.25     -164.20     90.16 o 
  -1  11   1     3119.32     3363.22    230.12 o 
   0  11   1      576.71      549.76     85.45 o 
   1  11   1      106.21      117.44    179.17 o 
   2  11   1      504.74      498.14    112.94 o 
   3  11   1     3239.61     2968.87    156.53 o 
   4  11   1     1674.34     1745.30    161.41 o 
   5  11   1      374.01      408.52    134.29 o 
   6  11   1      141.78      107.35    131.39 o 
   7  11   1      120.99      134.52    135.71 o 
   8  11   1      274.41      325.45    139.76 o 
   9  11   1       16.01       17.16    259.03 o 
  10  11   1     1439.19     1107.87    294.70 o 
  11  11   1     1179.49     1139.30    303.94 o 
  12  11   1      114.84      235.38    279.23 o 
  13  11   1        8.50      112.59    286.00 o 
 -12  12   1       22.88      -85.51    273.94 o 
 -11  12   1       89.00      245.95    291.40 o 
 -10  12   1       32.85      142.57    273.02 o 
  -9  12   1      358.98      390.89    271.49 o 
  -8  12   1       17.05     -129.08    357.09 o 
  -7  12   1       62.59      109.98    143.01 o 
  -6  12   1      140.61      163.05    140.68 o 
  -5  12   1      532.23      253.72    210.96 o 
  -4  12   1      491.41      444.05    125.60 o 
  -3  12   1       37.13       -1.46    104.68 o 
  -2  12   1      675.61      590.43    116.76 o 
  -1  12   1       29.90       22.11    101.62 o 
   0  12   1      203.90       53.03    286.18 o 
   1  12   1      145.61       29.31    120.14 o 
   2  12   1       60.08      102.80    232.27 o 
   3  12   1      203.01      -11.49    118.84 o 
   4  12   1       99.36      -38.08    138.16 o 
   5  12   1      391.83      238.10    144.08 o 
   6  12   1      434.42      600.27    151.98 o 
   7  12   1      478.82      612.90    153.38 o 
   8  12   1      103.96      -36.08    145.21 o 
   9  12   1        2.98      304.11    275.23 o 
  10  12   1      210.96      409.12    286.62 o 
  11  12   1       24.69       71.58    283.04 o 
  -8  13   1      424.16      476.80    155.95 o 
  -7  13   1     1109.82     1423.40    175.46 o 
  -6  13   1       30.69      243.47    257.28 o 
  -5  13   1        8.05      -18.74    152.07 o 
  -4  13   1      279.16      360.13    137.28 o 
  -3  13   1      749.17      822.43    124.51 o 
  -2  13   1       31.42        0.28    125.56 o 
  -1  13   1     1994.40     2174.92    380.66 o 
   0  13   1      183.92      196.39    164.06 o 
   1  13   1       15.12       61.25    160.23 o 
   2  13   1       95.16      -16.97    126.41 o 
   3  13   1     1427.84     1553.05    300.93 o 
   4  13   1     1870.11     1794.96    181.37 o 
   5  13   1      412.49      526.90    156.03 o 
   6  13   1      440.55      526.17    196.58 o 
   7  13   1        5.22     -287.85    143.92 o 
  -6  14   1        8.73      135.91    279.81 o 
  -5  14   1      698.38      859.13    311.64 o 
  -4  14   1       14.12       17.95    227.31 o 
  -3  14   1      482.65      634.16    164.19 o 
  -2  14   1      104.61       96.72    167.52 o 
  -1  14   1      302.92      430.56    176.98 o 
   0  14   1      570.60      345.05    179.47 o 
   1  14   1      344.34      535.94    186.91 o 
   2  14   1        6.33      -25.49    247.07 o 
   3  14   1       56.46      185.16    227.26 o 
   4  14   1      180.99      298.65    235.54 o 
 -21   0   2       48.98      198.23    200.88 o 
 -20   0   2      149.11      421.38    201.57 o 
 -19   0   2     1810.29     2000.98    236.30 o 
 -18   0   2     3121.40     3775.79    293.76 o 
 -17   0   2      295.31       30.83    151.93 o 
 -16   0   2     4432.54     4705.97    286.18 o 
 -15   0   2     3665.10     3594.28    248.77 o 
 -14   0   2      196.66      147.78    118.92 o 
 -13   0   2      705.51      639.54    115.59 o 
 -12   0   2      980.91      888.97     61.57 o 
 -11   0   2    24894.83    23559.61    444.44 o 
 -10   0   2     2495.16     2378.23     82.90 o 
  -9   0   2      208.78      241.12     35.47 o 
  -8   0   2    12521.24    12361.16    239.40 o 
  -7   0   2     1441.16     1506.05     55.01 o 
  -6   0   2      329.36      298.24     25.59 o 
  -5   0   2    24003.02    26419.49    721.14 o 
  -4   0   2    26379.07    28118.63    762.66 o 
  -3   0   2    24116.66    27474.20    740.70 o 
  -2   0   2      314.99      284.11     37.74 o 
  -1   0   2     2326.42     2207.67     93.44 o 
   0   0   2     8202.49     8383.68    136.88 o 
   1   0   2    60779.38    58468.96    867.12 o 
   2   0   2     3906.32     3586.41     77.06 o 
   3   0   2    32865.59    33271.47    653.16 o 
   4   0   2     8949.00     7948.14    217.14 o 
   5   0   2       22.38       22.30     28.06 o 
   6   0   2       69.91       90.99     41.10 o 
   7   0   2     5668.92     5187.83    177.87 o 
   8   0   2    79053.63    78915.84   2860.99 o 
   9   0   2      336.24      382.39     71.14 o 
  10   0   2     1785.80     1978.91    171.11 o 
  11   0   2     8274.29     8944.80    411.20 o 
  12   0   2      133.61      123.62    130.60 o 
  13   0   2      446.30      333.69    152.44 o 
  14   0   2       68.52       35.08    154.70 o 
  15   0   2     5375.69     6190.22    375.94 o 
  16   0   2      781.79      872.53    211.59 o 
  17   0   2        6.95      -74.00    194.92 o 
  18   0   2       35.35       36.82    210.95 o 
  19   0   2      338.97      397.47    247.36 o 
 -21   1   2        1.31     -198.72    141.47 o 
 -20   1   2      143.18      259.07    141.36 o 
 -19   1   2     2783.80     3028.51    191.19 o 
 -18   1   2      424.13      314.94    123.01 o 
 -17   1   2        1.81       22.68    140.67 o 
 -16   1   2       31.61       59.88     96.70 o 
 -15   1   2      967.45     1006.96    108.20 o 
 -14   1   2      829.38      738.46     93.58 o 
 -13   1   2       90.83       70.12     50.35 o 
 -12   1   2      429.33      361.86     39.34 o 
 -11   1   2     3805.97     3871.15     83.45 o 
 -10   1   2      961.46      963.09     40.12 o 
  -9   1   2      148.23      155.03     26.04 o 
  -8   1   2     3962.50     3991.37     74.00 o 
  -7   1   2     4012.56     3891.34     76.55 o 
  -6   1   2      681.85      775.17     36.71 o 
  -5   1   2      951.91     1148.88     42.44 o 
  -4   1   2     6083.84     6784.28    124.68 o 
  -3   1   2      116.66      115.50     25.14 o 
  -2   1   2      469.03      491.62     14.95 o 
  -1   1   2     6076.31     5914.13     67.78 o 
   0   1   2    13399.43    12916.71    143.91 o 
   1   1   2      148.79      154.92     10.73 o 
   2   1   2      128.48       99.66     17.59 o 
   3   1   2    14415.60    14278.44    171.89 o 
   4   1   2    18993.96    18555.50    275.99 o 
   5   1   2     1186.91     1198.59     38.01 o 
   6   1   2      643.94      756.23     38.19 o 
   7   1   2     1321.01     1183.29     41.78 o 
   8   1   2     5237.04     5348.27     97.38 o 
   9   1   2       35.39       13.42     42.38 o 
  10   1   2      239.36      234.82     81.75 o 
  11   1   2       44.88       27.29    121.59 o 
  12   1   2     6637.22     6733.73    300.86 o 
  13   1   2      113.67      -82.40    143.52 o 
  14   1   2       26.52      -28.39    107.00 o 
  15   1   2      122.35      -26.23    119.60 o 
  16   1   2        8.64       45.83    256.86 o 
  17   1   2       18.69       -5.55    143.44 o 
  18   1   2       51.38       70.99    156.91 o 
  19   1   2       15.13     -105.69    163.79 o 
 -21   2   2       12.17       18.74    137.31 o 
 -20   2   2        0.35        1.82    136.04 o 
 -19   2   2      123.09      383.31    132.88 o 
 -18   2   2      812.58     1041.76    138.87 o 
 -17   2   2      246.12      230.84    174.71 o 
 -16   2   2      602.50      610.35    160.74 o 
 -15   2   2      719.26      670.04    107.33 o 
 -14   2   2       14.32       15.14     80.87 o 
 -13   2   2      348.05      269.23     52.07 o 
 -12   2   2     3533.57     3431.17    116.30 o 
 -11   2   2     6730.21     6569.33    135.61 o 
 -10   2   2      532.81      484.56     36.16 o 
  -9   2   2      167.05      108.54     28.44 o 
  -8   2   2    10006.39    10028.96    216.52 o 
  -7   2   2     2040.19     2019.74     52.99 o 
  -6   2   2      224.11      220.47     30.99 o 
  -5   2   2     9727.74     9720.46    189.25 o 
  -4   2   2   350972.91   375581.03   7280.93 o 
  -3   2   2       86.75       81.49     18.14 o 
  -2   2   2      263.92      252.43     24.62 o 
  -1   2   2      209.48      191.48     14.46 o 
   0   2   2     6754.71     6466.33     82.02 o 
   1   2   2       59.62       38.67     14.98 o 
   2   2   2     6047.85     5757.98     86.18 o 
   3   2   2    18876.85    19036.38    231.79 o 
   4   2   2     1704.99     1499.99     40.24 o 
   5   2   2       89.30       47.49     23.05 o 
   6   2   2      152.23      134.04     31.31 o 
   7   2   2    15917.93    15792.88    248.61 o 
   8   2   2    13498.77    12970.21    196.13 o 
   9   2   2        4.41       45.67     37.66 o 
  10   2   2     3318.67     3416.99    118.42 o 
  11   2   2      248.93      314.64     92.90 o 
  12   2   2      348.91      330.25    102.94 o 
  13   2   2        9.13      117.90    105.15 o 
  14   2   2     1551.38     1566.56    152.58 o 
  15   2   2     3063.28     3080.11    200.36 o 
  16   2   2       61.98      175.70    134.56 o 
  17   2   2        7.46     -153.92    140.41 o 
  18   2   2      201.15      277.92    212.61 o 
  19   2   2      154.71      340.95    171.47 o 
 -21   3   2        0.54     -113.76    194.54 o 
 -20   3   2      207.18      389.19    142.66 o 
 -19   3   2       36.22      -65.44    125.33 o 
 -18   3   2      550.96      617.34    130.77 o 
 -17   3   2      334.79      216.28    114.49 o 
 -16   3   2       11.38      -44.98    107.33 o 
 -15   3   2      857.58      987.07    117.24 o 
 -14   3   2     1951.70     1771.73    327.79 o 
 -13   3   2      338.16      350.40     69.22 o 
 -12   3   2     2648.29     2620.42    105.51 o 
 -11   3   2     2693.69     2583.82     85.44 o 
 -10   3   2      453.87      395.44     39.60 o 
  -9   3   2     3124.22     3148.30    102.07 o 
  -8   3   2    86163.41    90724.16   1130.19 o 
  -7   3   2    23354.92    23821.32    358.16 o 
  -6   3   2       19.16      -28.27     27.54 o 
  -5   3   2     3742.01     3801.00     80.95 o 
  -4   3   2     4394.30     4280.22     78.00 o 
  -3   3   2    18800.49    18510.95    298.12 o 
  -2   3   2      886.09      948.76     32.07 o 
  -1   3   2    25318.91    23964.31    270.66 o 
   0   3   2    16861.07    15640.52    175.79 o 
   1   3   2      749.23      771.15     26.74 o 
   2   3   2       23.94       15.22     20.96 o 
   3   3   2     3755.07     3937.74     68.37 o 
   4   3   2    18956.65    18434.79    216.31 o 
   5   3   2      243.53      186.28     23.74 o 
   6   3   2      726.88      671.52     49.22 o 
   7   3   2    10090.13    10281.09    165.78 o 
   8   3   2      336.16      391.28     37.90 o 
   9   3   2        4.39      -22.78     52.55 o 
  10   3   2      313.50      333.92     75.76 o 
  11   3   2     6132.64     6370.89    440.55 o 
  12   3   2     3804.03     3706.54    201.65 o 
  13   3   2        0.09     -202.06    101.03 o 
  14   3   2      241.58      154.40    117.28 o 
  15   3   2      186.22      269.94    134.24 o 
  16   3   2      329.11      316.18    165.05 o 
  17   3   2       71.31      -86.64    146.20 o 
  18   3   2      198.54      257.72    161.83 o 
  19   3   2     1223.17     1728.94    199.38 o 
 -20   4   2      128.69     -187.39    206.37 o 
 -19   4   2      172.20      209.50    137.95 o 
 -18   4   2      313.59      213.06    129.82 o 
 -17   4   2       66.91      121.97    119.58 o 
 -16   4   2     1475.19     1397.61    141.30 o 
 -15   4   2     1613.50     1315.80    142.90 o 
 -14   4   2      287.21      322.74    101.33 o 
 -13   4   2        0.39       46.31    130.17 o 
 -12   4   2       43.16      -66.21     65.08 o 
 -11   4   2      401.98      442.99     61.57 o 
 -10   4   2      673.83      657.05     80.38 o 
  -9   4   2     1121.20     1083.48    123.69 o 
  -8   4   2     8809.09     9322.09    184.81 o 
  -7   4   2      941.59      889.01     49.95 o 
  -6   4   2      847.23      860.19     49.10 o 
  -5   4   2     4613.69     4243.96    112.00 o 
  -4   4   2       69.61       13.87     22.52 o 
  -2   4   2       79.01       84.73     21.81 o 
  -1   4   2     2181.54     2020.84     54.26 o 
   0   4   2     4181.46     3929.57     65.83 o 
   1   4   2      231.57      269.97     24.68 o 
   2   4   2      955.12      964.19     33.38 o 
   3   4   2      349.81      243.93     29.40 o 
   4   4   2       10.07       17.25     26.25 o 
   5   4   2      260.63      279.68     30.59 o 
   6   4   2       21.63       76.95     27.14 o 
   7   4   2     1546.34     1446.36     65.15 o 
   8   4   2      357.66      454.21     88.90 o 
   9   4   2      120.57       99.45     63.60 o 
  10   4   2     2665.69     2545.76    152.56 o 
  11   4   2      318.45      118.86    161.36 o 
  12   4   2        2.58      158.89    108.40 o 
  13   4   2       50.51       -0.56    114.63 o 
  14   4   2     2157.68     1991.78    168.62 o 
  15   4   2      412.84      298.36    201.69 o 
  16   4   2      127.25      173.55    167.82 o 
  17   4   2      393.50      470.65    159.58 o 
  18   4   2      343.59      360.27    258.69 o 
  19   4   2      237.14      120.91    415.64 o 
 -20   5   2     1274.83     1641.82    280.70 o 
 -19   5   2       32.69     -373.74    203.21 o 
 -18   5   2      682.92      557.28    226.73 o 
 -17   5   2       10.99     -212.65    182.05 o 
 -16   5   2      853.62      964.33    214.95 o 
 -15   5   2     2289.03     2504.06    258.26 o 
 -14   5   2      579.48      479.92    182.07 o 
 -13   5   2       33.90      270.50    228.86 o 
 -12   5   2      258.36      284.26     96.18 o 
 -11   5   2     3146.98     3255.15    125.95 o 
 -10   5   2      355.07      281.78     66.16 o 
  -9   5   2     4100.68     4196.05    197.86 o 
  -8   5   2    13275.84    13109.68    229.79 o 
  -7   5   2     4992.17     5179.34     98.09 o 
  -6   5   2     1514.69     1447.15     50.75 o 
  -5   5   2     2182.09     2197.96     82.22 o 
  -4   5   2       12.33      -43.98     33.54 o 
  -3   5   2     1594.84     1552.27     53.85 o 
  -2   5   2       56.39       97.04     24.35 o 
  -1   5   2    48851.60    47252.39    557.22 o 
   0   5   2     4531.93     4294.74     75.29 o 
   1   5   2     2077.15     2038.98     52.61 o 
   2   5   2        8.09      -37.24     25.02 o 
   3   5   2    16611.09    16799.51    220.46 o 
   4   5   2     8817.68     8527.11    136.46 o 
   5   5   2     2064.03     2124.56     72.43 o 
   6   5   2     3702.34     3818.37     98.33 o 
   7   5   2     7717.83     8218.69    185.94 o 
   8   5   2       42.51      164.73    102.28 o 
   9   5   2       34.56      106.51     86.93 o 
  10   5   2     2175.64     2302.36    173.04 o 
  11   5   2    18263.37    18708.49    543.79 o 
  12   5   2     1318.99     1386.99    358.34 o 
  13   5   2      245.23      181.36    126.89 o 
  14   5   2       98.33       61.38    133.25 o 
  15   5   2      871.39      917.65    161.80 o 
  16   5   2       73.02      191.76    151.63 o 
  17   5   2      200.49      117.68    158.00 o 
  18   5   2     1238.99     1474.06    194.67 o 
 -19   6   2        4.92      126.28    237.15 o 
 -18   6   2        1.57      257.16    222.74 o 
 -17   6   2      113.49      162.52    212.59 o 
 -16   6   2      731.07      241.47    205.26 o 
 -15   6   2       30.78       33.91    197.16 o 
 -14   6   2      182.21      197.09    185.81 o 
 -13   6   2      241.96      331.96    186.16 o 
 -12   6   2     1329.80     1239.68    209.53 o 
 -11   6   2       85.44       27.30    106.00 o 
 -10   6   2        3.04      115.49     77.78 o 
  -9   6   2      718.07      734.01     79.92 o 
  -8   6   2      491.75      483.57     92.31 o 
  -7   6   2     4308.29     4345.06    116.63 o 
  -6   6   2      269.15      367.10     47.29 o 
  -5   6   2      991.63      948.30     45.25 o 
  -4   6   2     1963.97     1737.13     61.96 o 
  -3   6   2      462.32      381.77     45.55 o 
  -2   6   2      253.77      235.94     30.70 o 
  -1   6   2      245.80      181.37     34.86 o 
   0   6   2      460.89      499.84     51.76 o 
   1   6   2      866.57      851.94     52.55 o 
   2   6   2      253.50      226.40     38.72 o 
   3   6   2     1594.06     1612.76     53.07 o 
   4   6   2      323.07      304.48     44.11 o 
   5   6   2       56.69      142.03     44.07 o 
   6   6   2      325.00      290.95     59.02 o 
   7   6   2     1989.31     1888.41     99.08 o 
   8   6   2     3324.95     3414.44    131.05 o 
   9   6   2      790.38      774.30     93.61 o 
  10   6   2       29.77      119.58    198.59 o 
  11   6   2      109.00      -93.23    169.85 o 
  12   6   2       13.97      261.17    191.37 o 
  13   6   2      295.05      649.05    218.20 o 
  14   6   2      209.35      323.73    219.20 o 
  15   6   2       97.85       66.71    215.28 o 
  16   6   2        6.72      207.88    232.65 o 
  17   6   2       14.68      245.86    244.63 o 
 -19   7   2      312.50      236.24    242.17 o 
 -18   7   2       43.83      -49.31    229.05 o 
 -17   7   2        2.26      174.24    230.12 o 
 -16   7   2      362.59      448.85    226.01 o 
 -15   7   2     1879.55     1613.39    269.96 o 
 -14   7   2      980.06     1049.13    233.94 o 
 -13   7   2        8.93      -25.10    184.11 o 
 -12   7   2     1614.04     1897.87    248.23 o 
 -11   7   2      341.95      398.16    181.77 o 
 -10   7   2      222.60      564.35    101.94 o 
  -9   7   2      673.50      403.96    121.14 o 
  -8   7   2     5047.43     5275.57    161.05 o 
  -7   7   2      333.49      365.57     72.12 o 
  -6   7   2      797.92      939.92    100.01 o 
  -5   7   2     4147.56     4336.47    102.52 o 
  -4   7   2     2024.19     1956.77    103.16 o 
  -3   7   2     1266.59     1227.80     86.65 o 
  -2   7   2      209.89      184.26     73.44 o 
  -1   7   2    10269.25     9552.18    137.71 o 
   0   7   2     8532.12     8353.23    121.87 o 
   1   7   2     6558.25     6599.34    110.16 o 
   2   7   2      576.20      575.91     50.34 o 
   3   7   2     7395.17     7373.59    137.84 o 
   4   7   2     4259.80     4514.29    108.41 o 
   5   7   2     4436.17     4521.07    130.60 o 
   6   7   2     4689.60     4671.64    147.07 o 
   7   7   2     1107.72     1107.74     89.56 o 
   8   7   2      674.13      811.28    378.48 o 
   9   7   2      120.29      -30.22    126.11 o 
  10   7   2     1531.94     1363.94    199.20 o 
  11   7   2      748.78      805.16    224.50 o 
  12   7   2     1493.35     1405.83    256.61 o 
  13   7   2        8.57       34.03    210.81 o 
  14   7   2      132.25      402.72    220.21 o 
  15   7   2      849.63      487.61    240.87 o 
  16   7   2      159.39     -112.36    220.78 o 
  17   7   2        4.24       40.59    240.21 o 
 -18   8   2       86.03       67.42    245.10 o 
 -17   8   2       30.56       16.30    247.19 o 
 -16   8   2      970.51      952.32    272.09 o 
 -15   8   2       56.70      135.54    228.92 o 
 -14   8   2      749.63      930.18    246.42 o 
 -13   8   2       45.74      -71.95    205.91 o 
 -12   8   2     1983.30     2234.29    273.03 o 
 -11   8   2     1058.54     1258.44    161.29 o 
 -10   8   2      840.06      659.74    143.23 o 
  -9   8   2      396.24      280.91    127.41 o 
  -8   8   2       74.19      108.79     83.68 o 
  -7   8   2      438.48      473.57     88.22 o 
  -6   8   2       17.60        5.90     78.92 o 
  -5   8   2    10486.19    11371.57    289.29 o 
  -4   8   2      824.46      758.67     72.38 o 
  -2   8   2       42.70       24.88     65.98 o 
  -1   8   2     1322.34     1179.67     73.69 o 
   0   8   2     2516.84     2344.25    113.82 o 
   1   8   2      801.08      845.10     65.81 o 
   2   8   2     1403.36     1356.36     79.92 o 
   3   8   2       41.38       54.09     63.34 o 
   4   8   2       56.56      -21.82     67.95 o 
   5   8   2     1667.05     1637.00    103.43 o 
   6   8   2      469.51      311.52    186.85 o 
   7   8   2      820.61      820.54    101.56 o 
   8   8   2     1071.97      959.96    153.15 o 
   9   8   2      268.98      335.69    237.23 o 
  10   8   2      535.54      551.48    157.21 o 
  11   8   2     1507.26     1463.01    183.25 o 
  12   8   2       16.50       90.68    217.64 o 
  13   8   2       58.94      125.71    214.71 o 
  14   8   2     1851.93     2252.51    327.84 o 
  15   8   2      462.08      518.36    249.72 o 
  16   8   2      195.57      361.13    252.73 o 
 -17   9   2      117.74      -11.52    260.53 o 
 -16   9   2       42.60     -237.54    223.01 o 
 -15   9   2     1151.20      792.95    274.57 o 
 -14   9   2      481.19      347.26    231.54 o 
 -13   9   2        5.46      -69.99    203.43 o 
 -12   9   2      813.59      750.62    242.68 o 
 -11   9   2      520.01      553.74    160.90 o 
 -10   9   2     1187.28     1292.37    343.54 o 
  -9   9   2       37.87       28.59    138.41 o 
  -8   9   2     1191.44     1131.79    113.23 o 
  -7   9   2     4375.28     4532.55    187.31 o 
  -6   9   2      105.35      -35.56     86.49 o 
  -5   9   2     1347.74     1333.23    126.47 o 
  -4   9   2      295.42      179.26    113.62 o 
  -3   9   2     3953.87     3988.61    153.77 o 
  -2   9   2      595.04      562.29    101.34 o 
  -1   9   2     1025.91      933.97     79.19 o 
   0   9   2    10333.48    10228.90    274.42 o 
   1   9   2      393.66      352.36     70.03 o 
   2   9   2       95.95      -49.64     74.52 o 
   3   9   2      850.54      985.10    104.80 o 
   4   9   2     1440.37     1296.95    110.26 o 
   5   9   2       22.69      -14.03    107.22 o 
   6   9   2      108.61       74.43     94.55 o 
   7   9   2     4113.29     4757.85    197.70 o 
   8   9   2       49.47       14.96    100.37 o 
   9   9   2      596.26      919.46    171.22 o 
  10   9   2       69.88      -15.62    157.16 o 
  11   9   2       16.10      138.38    215.69 o 
  12   9   2      862.19     1291.23    285.36 o 
  13   9   2       17.32       36.35    226.91 o 
  14   9   2       67.27     -252.39    224.69 o 
  15   9   2      545.56      273.98    250.65 o 
 -16  10   2      819.77      579.77    262.73 o 
 -15  10   2      918.27      524.37    266.65 o 
 -14  10   2       23.56     -140.92    220.97 o 
 -13  10   2        1.78     -348.56    208.68 o 
 -12  10   2      585.97      749.23    302.29 o 
 -11  10   2     4057.34     4048.94    254.61 o 
 -10  10   2      771.76      771.36    171.04 o 
  -9  10   2      117.84      220.94    106.44 o 
  -8  10   2     2267.75     2384.17    166.73 o 
  -7  10   2      160.62      173.34    179.85 o 
  -6  10   2      438.15      569.36    125.46 o 
  -5  10   2     1939.48     1950.54    155.24 o 
  -4  10   2    15509.44    16194.07    461.70 o 
  -3  10   2     1321.90     1299.12    104.49 o 
  -2  10   2      108.50       32.30     74.74 o 
  -1  10   2      219.31       44.85     80.18 o 
   0  10   2     1312.66     1080.41     86.96 o 
   1  10   2      969.25     1048.59     97.93 o 
   2  10   2       32.95      -91.32     95.88 o 
   3  10   2     6361.57     6453.00    220.97 o 
   4  10   2     2785.89     2637.43    255.95 o 
   5  10   2      123.95      213.21    122.35 o 
   6  10   2        4.98       12.38    120.82 o 
   7  10   2     1785.04     1836.63    160.53 o 
   8  10   2      978.95     1019.19    145.84 o 
   9  10   2      228.64      276.38    245.50 o 
  10  10   2      602.44      709.96    261.37 o 
  11  10   2      175.11      -98.26    253.93 o 
  12  10   2        1.66       41.68    268.36 o 
 -13  11   2       42.44      253.51    288.43 o 
 -12  11   2       57.60      488.10    277.29 o 
 -11  11   2        2.81     -164.91    254.13 o 
 -10  11   2      121.78      337.10    255.03 o 
  -9  11   2        0.57      114.85    242.48 o 
  -8  11   2       51.77      -30.67    129.94 o 
  -7  11   2       20.60      170.57    159.18 o 
  -6  11   2      404.53      442.66    134.46 o 
  -5  11   2       67.20      190.59    131.83 o 
  -4  11   2        0.87      -12.07    107.55 o 
  -3  11   2     1786.09     1817.74    121.31 o 
  -2  11   2       39.62     -146.44     92.20 o 
  -1  11   2     3564.41     3916.47    199.35 o 
   0  11   2       36.76     -157.55     78.78 o 
   1  11   2      144.64      -11.33    259.19 o 
   2  11   2        6.11       24.36    107.93 o 
   3  11   2      143.51      368.22    157.65 o 
   4  11   2       19.81      -30.14    130.96 o 
   5  11   2       75.07      185.91    132.64 o 
   6  11   2       53.23     -152.35    128.80 o 
   7  11   2      288.14      206.37    140.07 o 
   8  11   2       49.65      125.49    141.82 o 
   9  11   2      114.58      210.38    260.77 o 
  10  11   2       66.25     -234.37    269.70 o 
  11  11   2      177.84      320.22    286.03 o 
  12  11   2       82.87     -316.70    287.91 o 
 -12  12   2       13.13      -44.84    279.92 o 
 -11  12   2     1279.66     1575.77    320.09 o 
 -10  12   2       62.63     -151.01    266.84 o 
  -9  12   2      281.06      467.00    277.23 o 
  -8  12   2      743.60      838.44    157.59 o 
  -7  12   2      264.07      431.76    147.53 o 
  -6  12   2      241.20      106.24    137.68 o 
  -5  12   2       50.81      -77.29    117.47 o 
  -4  12   2     2335.71     2519.00    162.85 o 
  -3  12   2     2759.20     2685.77    142.51 o 
  -2  12   2       99.54      143.38    103.15 o 
  -1  12   2        4.35      -24.08    101.72 o 
   0  12   2       23.64     -124.39    146.68 o 
   1  12   2     2046.45     2078.06    202.69 o 
   2  12   2       59.64      -24.57    115.63 o 
   3  12   2     1415.08     1546.04    182.55 o 
   4  12   2     2910.49     2945.79    197.11 o 
   5  12   2       26.53      -47.55    139.95 o 
   6  12   2      155.39      136.61    145.92 o 
   7  12   2       94.03      153.04    147.73 o 
   8  12   2     2507.70     3216.74    212.39 o 
   9  12   2       22.33      184.74    278.75 o 
  10  12   2       13.39     -525.40    262.70 o 
  -9  13   2       84.41     -138.61    264.18 o 
  -8  13   2       40.46      -77.12    129.58 o 
  -7  13   2     1005.83     1251.88    149.79 o 
  -6  13   2       30.69       41.07    127.95 o 
  -5  13   2        8.88       45.47    129.39 o 
  -4  13   2      386.44      277.88    133.87 o 
  -3  13   2       21.79      -43.64    110.97 o 
  -2  13   2        1.33     -234.51    121.79 o 
  -1  13   2       89.88      -73.70    159.63 o 
   0  13   2     2566.51     2511.39    210.96 o 
   1  13   2      311.09       76.12    205.78 o 
   2  13   2      247.95      107.70    130.06 o 
   3  13   2      257.47      199.73    153.34 o 
   4  13   2      361.90      134.95    246.19 o 
   5  13   2      320.36      398.99    155.63 o 
   6  13   2       69.88      268.88    152.06 o 
   7  13   2       34.24      -13.27    152.05 o 
   8  13   2      227.53      111.65    185.62 o 
  -6  14   2        5.42     -293.94    262.96 o 
  -5  14   2       39.49       75.89    269.87 o 
  -4  14   2      853.93     1044.80    253.97 o 
  -3  14   2       96.07       86.75    132.72 o 
  -2  14   2       19.55      -20.92    295.74 o 
  -1  14   2       17.78       21.45    333.69 o 
   0  14   2     1090.95     1073.03    193.72 o 
   1  14   2       15.64      -74.78    166.78 o 
   2  14   2      205.91        0.01    167.34 o 
   3  14   2     1143.96     1466.74    259.49 o 
 -22   1   3       29.87      -16.88    136.45 o 
 -21   1   3        8.87      -15.17    203.53 o 
 -20   1   3      441.09      654.00    158.35 o 
 -19   1   3     4165.19     4868.47    229.40 o 
 -18   1   3      350.09      558.15    119.20 o 
 -17   1   3        1.33       26.64     96.12 o 
 -16   1   3      218.65      281.39     95.26 o 
 -15   1   3     3803.39     4088.46    175.22 o 
 -14   1   3      167.50      124.14     74.01 o 
 -13   1   3     1021.27     1075.35     64.43 o 
 -12   1   3     6918.59     6992.14    122.41 o 
 -11   1   3     1823.54     1773.76     57.58 o 
 -10   1   3      124.94      103.56     30.49 o 
  -9   1   3      270.40      332.39     37.11 o 
  -8   1   3     8872.73     8745.57    150.87 o 
  -7   1   3    16616.00    16990.35    267.04 o 
  -6   1   3       17.03       -3.36     22.55 o 
  -5   1   3    10622.58    11650.69    232.41 o 
  -4   1   3    12254.02    12971.18    253.77 o 
  -3   1   3       67.85       73.90     12.62 o 
  -2   1   3        6.16       16.15      9.93 o 
  -1   1   3    23189.65    22661.86    235.39 o 
   0   1   3    93568.18    93588.15   1049.63 o 
   1   1   3    10865.53    10947.26    128.51 o 
   2   1   3     2100.78     1968.93     42.06 o 
   3   1   3     2347.57     2357.82     48.58 o 
   4   1   3     5486.59     5154.02     81.09 o 
   5   1   3     2588.32     2420.75     56.70 o 
   6   1   3    16186.22    16102.06    226.72 o 
   7   1   3    14038.09    12846.43    187.64 o 
   8   1   3      368.72      399.64     44.78 o 
   9   1   3        1.51     -126.27     67.94 o 
  10   1   3      841.63      930.11    107.08 o 
  11   1   3     5449.62     5465.95    227.69 o 
  12   1   3     3644.00     3927.65    206.37 o 
  13   1   3        4.87       49.07    150.87 o 
  14   1   3     1592.39     1592.74    157.13 o 
  15   1   3       42.21       79.91    133.87 o 
  16   1   3       59.75      202.03    148.70 o 
  17   1   3        1.48     -145.29    170.37 o 
  18   1   3     1514.58     1873.40    209.87 o 
  19   1   3      181.70      179.03    175.99 o 
 -21   2   3      327.95      541.12    143.32 o 
 -20   2   3       61.81      -86.40    127.44 o 
 -19   2   3      574.39      421.41    127.82 o 
 -18   2   3       39.78      -41.11    107.00 o 
 -17   2   3        2.72       -9.92    157.04 o 
 -16   2   3     2433.65     2645.74    163.24 o 
 -15   2   3      491.55      651.13    121.66 o 
 -14   2   3      472.57      456.64     84.39 o 
 -13   2   3      217.99      233.32     46.20 o 
 -12   2   3      459.80      449.98     44.09 o 
 -11   2   3      891.41      887.32     47.97 o 
 -10   2   3       61.48       53.28     32.71 o 
  -9   2   3     1855.63     1859.70     72.83 o 
  -8   2   3    14051.98    14969.86    265.34 o 
  -7   2   3      616.42      731.82     42.26 o 
  -6   2   3      457.86      574.20     49.18 o 
  -5   2   3     4417.64     4501.06     90.72 o 
  -4   2   3   128971.68   137347.08   2146.61 o 
  -3   2   3      110.09      108.78     18.35 o 
  -2   2   3      317.80      366.59     20.07 o 
  -1   2   3     3494.97     3200.09     55.85 o 
   0   2   3       30.14        2.84     17.95 o 
   1   2   3     2808.72     2538.18     53.39 o 
   2   2   3     2376.68     2339.86     41.69 o 
   3   2   3     8057.83     7499.22    110.45 o 
   4   2   3     5230.27     5905.69     77.11 o 
   5   2   3      776.23      779.00     34.00 o 
   6   2   3     3554.65     3599.25     78.03 o 
   7   2   3    12320.83    12192.23    183.89 o 
   8   2   3       32.99      -55.77     36.34 o 
   9   2   3      282.68      246.05     56.26 o 
  10   2   3     5165.02     5187.57    221.43 o 
  11   2   3       78.08       40.04     95.05 o 
  12   2   3      199.33       28.62    136.27 o 
  13   2   3      104.32      189.86    116.60 o 
  14   2   3      511.44      698.13    142.58 o 
  15   2   3     1692.27     1869.86    179.20 o 
  16   2   3      328.64      310.35    150.94 o 
  17   2   3      121.57      195.44    160.27 o 
  18   2   3        3.12      271.69    188.39 o 
  19   2   3      180.37      322.85    392.93 o 
 -21   3   3        0.98      -40.21    132.98 o 
 -20   3   3        5.78      -55.32    124.78 o 
 -19   3   3      265.04      361.00    125.58 o 
 -18   3   3      631.70      518.40    119.77 o 
 -17   3   3     1186.44     1274.65    127.73 o 
 -16   3   3        8.98      -68.83     91.00 o 
 -15   3   3     1461.29     1452.99    196.88 o 
 -14   3   3     1527.36     1839.57    338.72 o 
 -13   3   3      403.06      408.74     54.84 o 
 -12   3   3     3103.33     3149.17    157.51 o 
 -11   3   3     4227.86     3925.14     98.69 o 
 -10   3   3       19.05        9.91     28.55 o 
  -9   3   3        7.45       40.99     31.77 o 
  -8   3   3      162.91      279.30     41.80 o 
  -7   3   3    10224.59     9949.08    205.83 o 
  -6   3   3      158.69      172.07     30.01 o 
  -5   3   3     3674.03     4143.39    109.19 o 
  -4   3   3      699.45      564.50     42.64 o 
  -3   3   3      101.65       69.98     21.03 o 
  -2   3   3       13.09       32.44     20.04 o 
  -1   3   3     2008.12     1897.50     60.24 o 
   0   3   3    55813.11    53427.64    589.07 o 
   1   3   3     1929.72     1961.04     44.61 o 
   2   3   3        6.96      -12.31     18.39 o 
   3   3   3       57.47       16.79     22.39 o 
   4   3   3       20.51       34.31     35.03 o 
   5   3   3     1987.57     1872.47     48.40 o 
   6   3   3      142.01      110.18     28.45 o 
   7   3   3     3412.14     3320.47    106.46 o 
   8   3   3     5335.20     5513.23    135.71 o 
   9   3   3        0.26       50.53     53.94 o 
  10   3   3       44.78       67.96     94.60 o 
  11   3   3      436.78      460.95    113.32 o 
  12   3   3      820.26      951.63    130.83 o 
  13   3   3       38.32       -6.53    120.19 o 
  14   3   3      358.87      358.17    135.34 o 
  15   3   3      103.28      321.78    319.15 o 
  16   3   3       92.68       86.70    199.61 o 
  17   3   3       81.04      -59.87    192.36 o 
  18   3   3       10.23     -310.32    155.16 o 
 -21   4   3       74.54      116.05    218.23 o 
 -20   4   3      898.58     1016.05    238.24 o 
 -19   4   3      110.73      257.76    199.38 o 
 -18   4   3       19.63      -38.82    117.16 o 
 -17   4   3        1.40      -13.43    110.20 o 
 -16   4   3     1999.35     2087.62    251.85 o 
 -15   4   3      989.62      783.75    114.04 o 
 -14   4   3      655.98      722.87    105.74 o 
 -13   4   3     4965.78     5378.39    199.38 o 
 -12   4   3      520.63      507.67     65.06 o 
 -11   4   3     7539.56     7525.31    279.79 o 
 -10   4   3     1168.56     1157.49     59.73 o 
  -9   4   3     1750.21     1736.94     70.42 o 
  -8   4   3     7322.71     8400.89    286.52 o 
  -7   4   3    25718.46    27655.37    416.54 o 
  -6   4   3      186.10      164.10     27.55 o 
  -5   4   3     7021.51     7153.25    118.92 o 
  -4   4   3    19783.28    18710.50    260.97 o 
  -3   4   3    33652.44    34483.08    469.08 o 
  -2   4   3       58.88       36.44     20.63 o 
  -1   4   3     3191.90     2813.59     58.60 o 
   0   4   3       78.42      134.56     23.96 o 
   1   4   3     1153.42     1069.12     34.22 o 
   2   4   3     2120.39     2021.28     46.29 o 
   3   4   3    11933.41    10853.10    141.65 o 
   4   4   3     7187.43     6806.97    112.88 o 
   5   4   3     1995.74     2040.47     58.85 o 
   6   4   3       36.62       27.84     36.02 o 
   7   4   3       29.74       29.62     48.61 o 
   8   4   3     6214.95     6276.47    156.41 o 
   9   4   3      823.53      810.12     72.70 o 
  10   4   3     2205.65     1969.91    150.91 o 
  11   4   3     1942.18     1902.52    315.13 o 
  12   4   3       40.17       23.28    111.27 o 
  13   4   3       31.31      220.03    124.83 o 
  14   4   3     1755.89     1467.12    196.31 o 
  15   4   3      621.28      781.32    159.22 o 
  16   4   3      230.65       37.27    152.82 o 
  17   4   3        1.44     -204.84    158.00 o 
  18   4   3       81.52       16.54    168.45 o 
 -20   5   3      159.58       12.33    220.54 o 
 -19   5   3       33.12      275.78    220.56 o 
 -18   5   3      164.66      402.21    210.52 o 
 -17   5   3       10.74       97.71    183.59 o 
 -16   5   3      331.51      428.37    190.77 o 
 -15   5   3     1263.92     1194.28    210.19 o 
 -14   5   3      493.23      420.08    166.50 o 
 -13   5   3       41.09       92.27    111.67 o 
 -12   5   3    10766.62    10911.70    267.08 o 
 -11   5   3     7133.63     7458.30    208.21 o 
 -10   5   3      945.81      904.97     67.27 o 
  -9   5   3      350.71      359.31     55.63 o 
  -8   5   3       32.95       33.24     60.39 o 
  -7   5   3     3227.90     3068.65     88.93 o 
  -6   5   3      922.92      910.46     56.22 o 
  -5   5   3     3686.16     3968.00    110.18 o 
  -3   5   3     6624.11     6850.43    112.42 o 
  -2   5   3       41.11       32.14     23.36 o 
  -1   5   3      573.36      569.70     32.94 o 
   0   5   3     3605.60     3513.75     69.00 o 
   1   5   3      599.94      605.19     33.55 o 
   2   5   3       53.84       57.62     24.70 o 
   3   5   3     3040.31     3243.72     70.93 o 
   4   5   3     1233.02     1272.54     65.90 o 
   5   5   3        2.13       26.76     37.93 o 
   6   5   3       17.63       94.65     67.35 o 
   7   5   3      313.48      641.54    163.69 o 
   8   5   3      393.50      306.36     70.51 o 
   9   5   3       18.10       85.43     77.89 o 
  10   5   3       28.15       73.95    106.91 o 
  11   5   3      289.05      211.54    117.07 o 
  12   5   3       97.56       35.01    121.58 o 
  13   5   3       39.59     -101.83    127.49 o 
  14   5   3        2.21      -89.04    232.04 o 
  15   5   3      678.22      840.29    254.76 o 
  16   5   3       45.28       82.22    156.20 o 
  17   5   3       46.80       70.46    284.11 o 
 -20   6   3       35.54      -56.87    234.81 o 
 -19   6   3     1596.81     1687.68    278.38 o 
 -18   6   3     1118.78     1334.01    259.70 o 
 -17   6   3       73.39      101.50    209.55 o 
 -16   6   3     3965.97     3996.25    337.37 o 
 -15   6   3     5790.89     6452.25    416.74 o 
 -14   6   3      352.04      211.13    186.53 o 
 -13   6   3       34.92       40.02    161.99 o 
 -12   6   3       23.67      -62.77    153.63 o 
 -11   6   3    10788.07    11145.85    376.95 o 
 -10   6   3      390.92      580.28     85.01 o 
  -9   6   3      364.24      565.16     83.57 o 
  -8   6   3    19266.54    19602.72    362.11 o 
  -7   6   3     3600.80     3430.29    104.85 o 
  -6   6   3      193.08      117.05     54.64 o 
  -5   6   3      389.01      322.54     37.08 o 
  -4   6   3    17050.52    16883.55    299.55 o 
  -3   6   3    16112.77    15915.44    337.01 o 
  -2   6   3      162.77      116.99     28.21 o 
  -1   6   3    16411.49    16797.59    207.53 o 
   0   6   3     2290.64     2191.95     72.04 o 
   1   6   3     8707.61     8464.43    117.97 o 
   2   6   3      785.37      718.25     36.12 o 
   3   6   3    13054.58    12789.69    183.22 o 
   4   6   3    13158.97    13399.02    201.08 o 
   5   6   3      531.27      547.48     50.81 o 
   6   6   3       71.00      211.93    131.77 o 
   7   6   3       15.65       -1.17     87.02 o 
   8   6   3     3298.38     3776.69    159.22 o 
   9   6   3      238.25      242.32     87.42 o 
  10   6   3      537.21      579.15    243.94 o 
  11   6   3     2626.18     3401.49    308.16 o 
  12   6   3      190.82      567.60    219.28 o 
  13   6   3      213.68       91.89    207.37 o 
  14   6   3       81.84      214.04    221.02 o 
  15   6   3     1731.60     2002.82    296.84 o 
  16   6   3      473.17      737.50    266.39 o 
  17   6   3       12.97      215.96    256.15 o 
 -19   7   3      695.85      540.19    263.23 o 
 -18   7   3      452.00      824.00    261.10 o 
 -17   7   3       45.40     -119.44    216.36 o 
 -16   7   3      982.97      913.74    248.47 o 
 -15   7   3      699.67      678.82    228.62 o 
 -14   7   3      903.42     1121.49    228.13 o 
 -13   7   3        7.50     -123.34    179.37 o 
 -12   7   3     1000.30     1132.21    217.69 o 
 -11   7   3     3769.17     4349.79    343.26 o 
 -10   7   3       43.85      103.58    109.14 o 
  -9   7   3      143.86      181.38    111.32 o 
  -8   7   3     1287.99     1434.85    124.28 o 
  -7   7   3     7707.56     7734.39    194.28 o 
  -6   7   3       89.13       64.88     61.62 o 
  -5   7   3       53.97      -23.99     38.64 o 
  -4   7   3    11419.17    11957.52    231.27 o 
  -3   7   3        2.77      -87.68     50.00 o 
  -2   7   3        3.45      -26.60     43.93 o 
  -1   7   3       46.00       19.21     37.71 o 
   0   7   3     6130.94     5961.56    109.43 o 
   1   7   3      338.67      256.62     44.42 o 
   2   7   3       89.02       32.02     45.05 o 
   3   7   3      425.24      484.85     51.29 o 
   4   7   3      237.10      151.92     61.00 o 
   5   7   3      964.79      883.49    109.49 o 
   6   7   3      132.77      123.29     79.56 o 
   7   7   3     1042.42     1036.82    143.88 o 
   8   7   3     2421.73     2420.75    181.48 o 
   9   7   3       40.22       23.08    128.72 o 
  10   7   3      239.11      378.51    144.64 o 
  11   7   3      541.05      642.84    220.52 o 
  12   7   3      880.07     1003.30    242.99 o 
  13   7   3        2.02      156.77    207.87 o 
  14   7   3      268.56      115.06    214.37 o 
  15   7   3      504.85      546.85    241.92 o 
  16   7   3       39.61     -394.51    217.12 o 
 -18   8   3       23.97     -145.90    240.64 o 
 -17   8   3      136.46      183.45    245.22 o 
 -16   8   3     1638.38     1791.92    294.53 o 
 -15   8   3       72.11      154.77    221.67 o 
 -14   8   3       43.56      210.11    216.35 o 
 -13   8   3      221.79       42.44    208.31 o 
 -12   8   3     1544.27     1449.80    244.44 o 
 -11   8   3     1144.81     1244.83    159.60 o 
 -10   8   3      214.46      182.07    131.54 o 
  -9   8   3     1681.39     1743.13    161.27 o 
  -8   8   3      110.35       87.72     83.10 o 
  -7   8   3     1297.83     1301.72    104.16 o 
  -6   8   3       34.81      -71.80     79.90 o 
  -5   8   3     3754.62     3545.79    179.96 o 
  -4   8   3     2079.82     1813.45     97.11 o 
  -3   8   3      697.12      602.57     69.61 o 
  -2   8   3      535.83      571.53     67.26 o 
  -1   8   3     1997.62     1864.18     98.12 o 
   0   8   3      340.64      265.88     60.57 o 
   1   8   3      880.68      998.30     70.98 o 
   2   8   3     1200.91     1174.10     80.95 o 
   3   8   3    12004.83    11946.21    219.41 o 
   4   8   3     9761.15    10245.13    217.53 o 
   5   8   3       98.69      -77.56     75.88 o 
   6   8   3       42.92        5.43     78.70 o 
   7   8   3     2294.15     2503.95    146.44 o 
   8   8   3     3310.33     3317.17    215.47 o 
   9   8   3       81.34      -68.08    141.14 o 
  10   8   3     2597.67     2297.13    235.46 o 
  11   8   3      241.83      348.66    161.17 o 
  12   8   3      148.57      278.44    220.55 o 
  13   8   3        3.64        8.32    214.41 o 
  14   8   3      140.35      282.45    231.85 o 
  15   8   3      555.03      370.77    258.18 o 
 -17   9   3       64.41      -87.47    249.43 o 
 -16   9   3       83.60     -176.74    227.81 o 
 -15   9   3       52.20      -40.86    213.08 o 
 -14   9   3       70.16      -65.83    212.57 o 
 -13   9   3      452.01      201.37    230.11 o 
 -12   9   3     1577.75     1833.97    271.45 o 
 -11   9   3     2734.42     2750.67    209.23 o 
 -10   9   3       13.50       84.41    150.23 o 
  -9   9   3      295.04      419.72    200.12 o 
  -8   9   3      562.82      574.88    102.14 o 
  -7   9   3     6735.90     7312.88    229.88 o 
  -6   9   3        8.34      -71.68     87.66 o 
  -5   9   3      174.20      103.97     87.84 o 
  -4   9   3     1649.02     1557.32    140.50 o 
  -3   9   3       53.74      -46.28     96.17 o 
  -2   9   3      808.25      838.00     88.27 o 
  -1   9   3     5000.17     4992.42    143.53 o 
   0   9   3     7860.56     7822.95    179.04 o 
   1   9   3      446.54      420.03     76.61 o 
   2   9   3      140.71       63.96     76.28 o 
   3   9   3      247.37      322.59     93.87 o 
   4   9   3     1393.87     1230.26    119.66 o 
   5   9   3       64.46       84.90    109.64 o 
   6   9   3     1206.73     1113.77    282.76 o 
   7   9   3     3305.93     3241.89    166.20 o 
   8   9   3      810.74      952.37    238.86 o 
   9   9   3       38.30      300.04    160.39 o 
  10   9   3      156.00       28.07    156.79 o 
  11   9   3      136.59       95.54    162.75 o 
  12   9   3     1130.22      543.47    246.79 o 
  13   9   3        0.41      421.80    246.11 o 
  14   9   3      452.77      194.35    246.01 o 
 -16  10   3      381.00      557.77    272.19 o 
 -15  10   3        2.83     -359.19    218.24 o 
 -14  10   3       41.34       -7.11    222.18 o 
 -13  10   3       77.79       -1.17    223.32 o 
 -12  10   3      579.85      538.18    175.90 o 
 -11  10   3        9.75     -225.04    158.78 o 
 -10  10   3       12.12     -164.63    190.48 o 
  -9  10   3      703.88      619.48    161.42 o 
  -8  10   3       17.47       68.58    122.27 o 
  -7  10   3       61.70        6.17    118.42 o 
  -6  10   3       80.52      118.87    118.59 o 
  -5  10   3      275.85      133.95    119.24 o 
  -4  10   3     2447.71     1959.93    149.09 o 
  -3  10   3       71.32       23.98     85.62 o 
  -2  10   3      744.41      806.14     95.40 o 
  -1  10   3      533.61      508.67     82.17 o 
   0  10   3     2732.55     2497.16    106.36 o 
   1  10   3      388.59      358.66     88.51 o 
   2  10   3       50.89       60.30     99.62 o 
   3  10   3      174.37       91.72    102.60 o 
   4  10   3        6.04     -145.77    116.14 o 
   5  10   3        0.61     -194.30    119.12 o 
   6  10   3      576.78      469.20    134.02 o 
   7  10   3     1431.12     1491.31    156.39 o 
   8  10   3        5.21      166.18    240.04 o 
   9  10   3        0.56      404.40    252.31 o 
  10  10   3      691.74      909.56    279.84 o 
  11  10   3      105.75      614.81    283.26 o 
  12  10   3       18.11     -302.08    271.58 o 
 -13  11   3      523.63      723.96    288.63 o 
 -12  11   3     1362.70     1409.45    302.58 o 
 -11  11   3      621.09      395.91    264.01 o 
 -10  11   3      276.70      281.11    247.16 o 
  -9  11   3      280.49      260.16    240.21 o 
  -8  11   3     2596.97     2986.50    200.60 o 
  -7  11   3     1305.46     1446.38    154.67 o 
  -6  11   3      100.60     -108.23    106.00 o 
  -5  11   3     1939.83     1800.53    141.22 o 
  -4  11   3      602.47      272.69    114.00 o 
  -3  11   3      107.89      -61.88     93.80 o 
  -2  11   3        4.10       -4.00     94.70 o 
  -1  11   3     2850.22     2781.19    135.65 o 
   0  11   3     3587.30     3829.67    212.24 o 
   1  11   3      437.76      355.18    199.60 o 
   2  11   3      707.89      649.60    118.88 o 
   3  11   3       97.37       55.76    108.82 o 
   4  11   3     1609.00     1583.24    162.16 o 
   5  11   3      232.65      174.63    136.52 o 
   6  11   3     1313.71     1443.77    164.92 o 
   7  11   3     5146.90     5390.34    439.23 o 
   8  11   3       64.00      140.11    142.38 o 
   9  11   3        6.66      -79.72    269.13 o 
  10  11   3      279.70      195.65    281.49 o 
  11  11   3      902.67     1023.78    311.70 o 
  12  11   3      142.07       70.10    291.36 o 
 -13  12   3       12.44      195.30    291.78 o 
 -12  12   3      572.34      307.84    288.96 o 
 -11  12   3       16.06      -36.06    273.18 o 
 -10  12   3      105.84     -146.33    266.28 o 
  -9  12   3        4.05     -130.89    141.13 o 
  -8  12   3      518.72      629.53    154.41 o 
  -7  12   3      351.47      289.85    125.11 o 
  -6  12   3       61.27      -72.90    117.11 o 
  -5  12   3       56.30       36.13    119.47 o 
  -4  12   3      273.76      130.06    120.42 o 
  -3  12   3       48.05      -56.98    102.97 o 
  -2  12   3       92.30      -15.15     99.44 o 
  -1  12   3       76.05       73.72    115.39 o 
   0  12   3      811.28      641.40    160.16 o 
   1  12   3       38.18       36.01    146.91 o 
   2  12   3      327.68      296.37    122.23 o 
   3  12   3     1034.53      954.62    132.74 o 
   4  12   3      197.99       28.87    141.90 o 
   5  12   3        2.32       92.74    189.19 o 
   6  12   3      106.95      -42.01    144.01 o 
   7  12   3        3.36       11.54    147.13 o 
   8  12   3       91.27       26.66    149.94 o 
   9  12   3        0.10      -62.47    273.11 o 
 -10  13   3        4.68     -293.64    254.36 o 
  -9  13   3       27.49       60.51    125.95 o 
  -8  13   3      650.96      797.57    141.92 o 
  -7  13   3       44.14      277.98    131.90 o 
  -6  13   3      126.74      141.62    150.67 o 
  -5  13   3     2494.53     2612.85    357.53 o 
  -4  13   3      371.86      175.35    131.92 o 
  -3  13   3        2.23     -130.38    109.80 o 
  -2  13   3        5.93     -242.62    121.31 o 
  -1  13   3      206.30       26.90    160.04 o 
   0  13   3     1821.39     2066.96    249.72 o 
   1  13   3      598.66      151.56    165.91 o 
   2  13   3      118.08     -117.09    280.45 o 
   3  13   3        1.30     -186.37    180.19 o 
   4  13   3      159.46      -78.76    149.60 o 
   5  13   3       22.30       11.90    282.90 o 
   6  13   3      474.94      501.10    159.09 o 
   7  13   3     1845.08     2095.96    236.72 o 
  -7  14   3       19.22      -49.03    270.22 o 
  -6  14   3       82.20     -447.65    250.01 o 
  -5  14   3      105.76      -76.66    266.52 o 
  -4  14   3     1130.07     1022.87    252.87 o 
  -3  14   3       43.13     -131.80    128.31 o 
  -2  14   3        3.49      -57.25    163.52 o 
  -1  14   3       12.39      174.24    172.24 o 
   0  14   3       32.91     -131.18    173.18 o 
   1  14   3       83.77       99.79    172.17 o 
   2  14   3      141.06      236.73    267.15 o 
   3  14   3     1544.98     1676.95    262.05 o 
 -22   0   4      594.22     1112.06    212.86 o 
 -21   0   4       83.75      -21.37    177.25 o 
 -20   0   4      175.71      209.88    177.36 o 
 -19   0   4     1445.97     1480.67    197.74 o 
 -18   0   4       14.09     -258.94    129.47 o 
 -17   0   4      419.91      356.00    136.71 o 
 -16   0   4     2859.57     2902.65    212.90 o 
 -15   0   4     9085.32     8777.24    371.68 o 
 -14   0   4     2047.38     2192.48    103.94 o 
 -13   0   4      600.03      586.87     56.26 o 
 -12   0   4     2636.92     2542.87     90.87 o 
 -11   0   4       63.25       45.22     36.33 o 
 -10   0   4     3339.23     3405.16     92.26 o 
  -9   0   4    10495.45    10731.29    333.67 o 
  -8   0   4    17492.03    19052.18    545.22 o 
  -7   0   4    24741.45    26470.12    735.88 o 
  -6   0   4      107.85      103.86     57.22 o 
  -5   0   4     7752.74     8742.32    268.96 o 
  -4   0   4      238.65      241.93     35.95 o 
  -3   0   4      163.90      190.05     22.01 o 
  -2   0   4     4433.31     4604.87     85.14 o 
  -1   0   4    23655.24    24211.02    387.07 o 
   0   0   4    39077.30    39471.98    563.14 o 
   1   0   4     1023.45     1216.41     54.03 o 
   2   0   4     4955.83     4846.35    106.56 o 
   3   0   4     8089.60     7679.51    175.65 o 
   4   0   4    48612.59    49739.10    981.12 o 
   5   0   4      155.33      142.84     53.09 o 
   6   0   4     2590.53     2566.23    129.75 o 
   7   0   4     3394.68     3328.59    119.77 o 
   8   0   4     2496.02     2457.27    236.02 o 
   9   0   4       50.56      -66.99    115.55 o 
  10   0   4     5146.04     5044.12    317.76 o 
  11   0   4     4389.56     4500.98    313.33 o 
  12   0   4      269.45       18.21    155.41 o 
  13   0   4        6.15       81.34    166.01 o 
  14   0   4       31.44       81.71    185.80 o 
  15   0   4      122.76      213.59    200.50 o 
  16   0   4      180.32      126.87    218.42 o 
  17   0   4       32.34      219.52    228.17 o 
  18   0   4     1453.89     1579.69    297.63 o 
 -22   1   4      507.55      803.92    148.98 o 
 -21   1   4      389.54      570.96    177.93 o 
 -20   1   4      202.44      378.87    151.08 o 
 -19   1   4       52.18       55.48    110.20 o 
 -18   1   4      228.71      270.43    102.84 o 
 -17   1   4       37.62      -44.13     86.13 o 
 -16   1   4      199.23      219.24     83.61 o 
 -15   1   4      335.51      314.95     78.24 o 
 -14   1   4       18.87       23.18     56.19 o 
 -13   1   4      192.36      230.70     41.56 o 
 -12   1   4      907.51     1022.90     49.78 o 
 -11   1   4     4341.71     4508.65    111.54 o 
 -10   1   4      127.82      125.62     34.61 o 
  -9   1   4      357.39      427.25     35.08 o 
  -8   1   4    10332.98    11169.81    186.20 o 
  -7   1   4     1445.50     1524.07     59.46 o 
  -6   1   4        0.48       49.00     28.69 o 
  -5   1   4     5581.03     6311.93    127.73 o 
  -4   1   4     3493.45     3507.41    100.86 o 
  -3   1   4     4267.40     4406.63     79.94 o 
  -2   1   4      243.17      291.19     17.71 o 
  -1   1   4    24606.58    24741.74    272.45 o 
   0   1   4      277.81      367.11     19.52 o 
   1   1   4      623.33      623.04     23.81 o 
   2   1   4        5.01       25.84     17.06 o 
   3   1   4     1924.48     1868.88     48.76 o 
   4   1   4      161.77      162.41     24.07 o 
   5   1   4      238.75      218.54     31.36 o 
   6   1   4       79.82       91.82     34.48 o 
   7   1   4      837.50      846.52     52.43 o 
   8   1   4      512.54      592.69     69.48 o 
   9   1   4        1.25     -128.12     79.09 o 
  10   1   4        2.14      -62.71     91.40 o 
  11   1   4      883.29     1032.96    159.96 o 
  12   1   4      215.03       97.51    109.83 o 
  13   1   4       98.76      180.11    120.25 o 
  14   1   4       76.48       42.69    163.73 o 
  15   1   4     1586.88     1846.87    185.56 o 
  16   1   4      233.05       66.48    156.63 o 
  17   1   4       15.98       48.69    166.62 o 
  18   1   4       55.64     -149.02    211.06 o 
 -22   2   4      491.25      542.26    215.23 o 
 -21   2   4        0.04     -135.00    124.39 o 
 -20   2   4     1117.64     1242.26    140.49 o 
 -19   2   4     3952.06     3972.82    198.74 o 
 -18   2   4        0.88       25.19    100.29 o 
 -17   2   4      803.12      821.53    139.31 o 
 -16   2   4      663.19      754.26     99.09 o 
 -15   2   4     4326.56     4557.22    181.60 o 
 -14   2   4     1888.49     2180.43    120.66 o 
 -13   2   4     1006.09     1101.57    104.23 o 
 -12   2   4      811.38      809.59     60.37 o 
 -11   2   4     2411.25     2743.87     91.77 o 
 -10   2   4      223.91      210.16     41.66 o 
  -9   2   4     8955.69     9651.23    211.72 o 
  -8   2   4     9140.29     9339.68    203.82 o 
  -7   2   4     1559.10     1478.99     65.97 o 
  -6   2   4      284.71      307.54     48.09 o 
  -5   2   4      456.34      484.06     28.95 o 
  -4   2   4     5415.88     5135.52     97.72 o 
  -3   2   4    17322.69    16686.31    228.63 o 
  -2   2   4     2708.15     2565.49     68.51 o 
  -1   2   4    13986.93    13675.55    166.50 o 
   0   2   4    20902.05    19593.70    221.56 o 
   1   2   4       72.58       29.32     18.20 o 
   2   2   4      563.89      562.50     22.12 o 
   3   2   4    22487.54    21866.16    266.46 o 
   4   2   4    32702.46    34297.54    453.09 o 
   5   2   4      340.03      321.99     33.62 o 
   6   2   4      146.97      142.85     29.67 o 
   7   2   4      182.04      190.10     35.40 o 
   8   2   4       54.99        7.19     52.20 o 
   9   2   4       51.11       66.17     86.20 o 
  10   2   4     2679.52     2569.82    161.47 o 
  11   2   4     6387.82     6736.59    267.65 o 
  12   2   4      950.88      880.42    198.61 o 
  13   2   4      302.66      385.36    282.74 o 
  14   2   4      550.35      487.92    145.19 o 
  15   2   4     1272.36     1650.48    259.14 o 
  16   2   4       99.59       26.62    155.00 o 
  17   2   4      299.65      465.69    174.60 o 
  18   2   4       61.91       94.50    177.39 o 
 -22   3   4      124.53      433.43    238.74 o 
 -21   3   4        0.41      -21.40    196.71 o 
 -20   3   4      480.83      147.42    192.91 o 
 -19   3   4       61.44       38.32    182.45 o 
 -18   3   4     1889.36     1776.55    331.14 o 
 -17   3   4       22.75      275.28    155.18 o 
 -16   3   4     1525.08     1672.90    199.07 o 
 -15   3   4     8598.93     8888.40    423.06 o 
 -14   3   4      248.57      263.84     74.85 o 
 -13   3   4     1710.48     1671.24     97.49 o 
 -12   3   4     3832.73     3917.70    139.42 o 
 -11   3   4     6348.52     6087.09    123.93 o 
 -10   3   4     1553.14     1420.44     58.05 o 
  -9   3   4     3831.56     4070.78     91.10 o 
  -8   3   4      148.02      152.96     32.35 o 
  -7   3   4     3948.48     3662.24    181.45 o 
  -6   3   4       48.00       14.79     26.83 o 
  -5   3   4    10277.01    10626.91    168.48 o 
  -4   3   4     3162.42     2800.00     72.08 o 
  -3   3   4     2476.07     2380.94     52.13 o 
  -2   3   4      161.45      192.16     19.39 o 
  -1   3   4     9488.02     9145.24    115.48 o 
   0   3   4    38489.72    38417.65    428.43 o 
   1   3   4     3194.56     3143.61     55.32 o 
   2   3   4       17.05       21.88     18.92 o 
   3   3   4     4105.26     4215.05     70.66 o 
   4   3   4    15995.70    16554.63    225.61 o 
   5   3   4       78.31       38.07     26.48 o 
   6   3   4     3336.78     3187.66     78.02 o 
   7   3   4     6767.13     6853.59    153.31 o 
   8   3   4     4731.39     4650.89    126.58 o 
   9   3   4       37.91      -87.12     90.17 o 
  10   3   4       37.41      -71.40     97.30 o 
  11   3   4      582.39      638.75    123.80 o 
  12   3   4      103.96       26.55    119.26 o 
  13   3   4      472.77      548.50    180.85 o 
  14   3   4      241.53      201.18    143.33 o 
  15   3   4      785.27      640.46    163.40 o 
  16   3   4       15.73      -89.53    155.33 o 
  17   3   4       61.91       -3.05    159.92 o 
  18   3   4       40.65      114.47    171.92 o 
 -21   4   4        0.27     -142.53    198.76 o 
 -20   4   4      337.13      515.01    214.31 o 
 -19   4   4      286.54      380.75    203.40 o 
 -18   4   4       54.62      135.82    180.19 o 
 -17   4   4       27.10       48.01    161.35 o 
 -16   4   4       78.54      -56.60    151.17 o 
 -15   4   4       17.02      -52.20    135.25 o 
 -14   4   4       58.51      -96.58    114.28 o 
 -13   4   4      685.25      603.83     78.99 o 
 -12   4   4      206.70      225.58     57.88 o 
 -11   4   4     6071.01     6101.12    149.25 o 
 -10   4   4      110.90      115.73     42.11 o 
  -9   4   4     1796.53     1751.27     72.16 o 
  -8   4   4    53264.53    56340.36    903.27 o 
  -7   4   4      155.79       83.99     32.55 o 
  -6   4   4      193.51      215.13     33.34 o 
  -5   4   4      710.89      784.49     42.51 o 
  -4   4   4     6609.72     6122.82    103.94 o 
  -3   4   4      612.53      566.97     32.88 o 
  -2   4   4     1366.41     1413.10     38.32 o 
  -1   4   4     2839.24     2587.10     55.02 o 
   0   4   4     6465.36     7054.47     98.68 o 
   1   4   4       85.91       79.12     25.73 o 
   2   4   4      718.42      724.75     30.25 o 
   3   4   4    14559.54    14325.18    179.92 o 
   4   4   4      354.05      589.32     66.95 o 
   5   4   4       95.08       96.52     36.90 o 
   6   4   4     3045.02     3081.63     82.11 o 
   7   4   4      255.61      204.02     53.03 o 
   8   4   4     1538.40     1533.08     84.60 o 
   9   4   4      442.69      359.35    110.71 o 
  10   4   4      462.01      554.92    120.66 o 
  11   4   4     2653.58     2799.22    225.52 o 
  12   4   4       12.05      -16.82    120.25 o 
  13   4   4      192.16      -38.83    130.81 o 
  14   4   4       95.60     -116.50    188.62 o 
  15   4   4      774.90      748.50    168.02 o 
  16   4   4        5.52      -55.55    159.41 o 
  17   4   4        3.11     -160.51    166.82 o 
 -21   5   4       14.05      215.93    226.00 o 
 -20   5   4      171.31       52.86    215.29 o 
 -19   5   4     2142.05     2695.39    291.13 o 
 -18   5   4      165.90      278.15    198.28 o 
 -17   5   4        4.93     -221.23    175.33 o 
 -16   5   4     2281.64     2664.17    267.30 o 
 -15   5   4       14.20      158.51    168.17 o 
 -14   5   4       10.40       12.29    151.57 o 
 -13   5   4     3620.17     3828.13    294.09 o 
 -12   5   4    25391.68    26483.71    617.05 o 
 -11   5   4     1133.05     1098.22     77.33 o 
 -10   5   4      242.34      301.48     74.43 o 
  -9   5   4     6302.56     6376.53    169.42 o 
  -8   5   4     5438.03     5441.62    148.16 o 
  -7   5   4     6173.29     5902.76    111.28 o 
  -6   5   4      696.50      778.35     41.16 o 
  -5   5   4    21103.17    20796.95    292.75 o 
  -4   5   4     3447.87     3065.53     79.15 o 
  -3   5   4     8242.95     8473.05    123.70 o 
  -2   5   4      103.86       82.27     24.59 o 
  -1   5   4    17616.84    17765.66    214.14 o 
   0   5   4    31917.92    30605.40    351.46 o 
   1   5   4     1015.57     1006.82     39.92 o 
   2   5   4     4970.70     4772.61     83.38 o 
   3   5   4     5574.98     5618.52     95.05 o 
   4   5   4      810.95      772.53     48.15 o 
   5   5   4       32.16       -8.47     40.78 o 
   6   5   4     3796.18     3891.08    127.26 o 
   7   5   4    19120.98    19400.15    388.31 o 
   8   5   4     3527.02     3684.97    163.21 o 
   9   5   4       38.70      -41.51     87.83 o 
  10   5   4     1297.93     1125.31    144.47 o 
  11   5   4     1197.63     1365.21    159.71 o 
  12   5   4     1645.05     1506.64    171.28 o 
  13   5   4        1.78      -91.38    137.44 o 
  14   5   4     3662.09     4007.64    328.81 o 
  15   5   4      781.82      883.15    180.90 o 
  16   5   4        3.79       25.77    164.73 o 
  17   5   4       67.86      100.57    179.30 o 
 -20   6   4        7.80      255.30    233.20 o 
 -19   6   4        6.40     -144.26    215.04 o 
 -18   6   4       69.37      -65.27    210.63 o 
 -17   6   4      542.95      531.64    222.60 o 
 -16   6   4     1401.78     1391.75    237.11 o 
 -15   6   4       62.06      445.88    194.89 o 
 -14   6   4       42.69      -60.01    166.09 o 
 -13   6   4        5.69      -35.87    161.22 o 
 -12   6   4     1442.91     1201.43    115.69 o 
 -11   6   4      165.05      170.72    112.06 o 
 -10   6   4      520.04      554.75     93.54 o 
  -9   6   4     2593.24     2632.55    124.31 o 
  -8   6   4      917.79      840.32     97.56 o 
  -7   6   4      370.66      191.92     51.82 o 
  -6   6   4        4.75      -21.63     32.62 o 
  -5   6   4      707.59      713.26     67.43 o 
  -4   6   4      626.89      611.23     49.57 o 
  -3   6   4       97.56       61.15     34.09 o 
  -2   6   4      423.00      390.37     35.42 o 
  -1   6   4        7.16       19.38     33.41 o 
   0   6   4     1678.04     1649.66     54.93 o 
   1   6   4      901.53      941.41     44.07 o 
   2   6   4      563.03      538.10     43.39 o 
   3   6   4     4551.85     4550.52     98.08 o 
   4   6   4        2.94       85.95     45.71 o 
   5   6   4        1.21       -6.58     53.55 o 
   6   6   4       70.33        9.40     71.83 o 
   7   6   4     1778.06     1930.20    116.74 o 
   8   6   4        6.02      134.70     82.18 o 
   9   6   4      107.30       50.49    123.29 o 
  10   6   4      220.22      120.84    130.11 o 
  11   6   4      193.07      205.34    201.80 o 
  12   6   4        0.73       -4.37    199.23 o 
  13   6   4       22.44     -339.91    202.55 o 
  14   6   4       34.42      402.23    214.27 o 
  15   6   4       34.73     -240.67    224.57 o 
  16   6   4      141.16      403.00    265.39 o 
 -19   7   4     2195.24     2320.05    309.69 o 
 -18   7   4      205.09      384.14    242.98 o 
 -17   7   4        3.28      -27.21    216.84 o 
 -16   7   4       42.77      216.27    212.00 o 
 -15   7   4       35.14      -27.13    194.57 o 
 -14   7   4       38.79      279.23    199.58 o 
 -13   7   4      215.08       89.47    184.68 o 
 -12   7   4     7632.96     8556.29    465.87 o 
 -11   7   4     1485.74     1330.67    215.17 o 
 -10   7   4      660.34      458.69    298.02 o 
  -9   7   4     1695.08     1731.47    146.54 o 
  -8   7   4      459.11      541.61     88.36 o 
  -7   7   4     4298.98     4317.56    144.75 o 
  -6   7   4       70.13      185.08    112.35 o 
  -5   7   4     8022.40     8037.14    162.60 o 
  -4   7   4     7162.02     7032.58    131.61 o 
  -3   7   4      821.86      692.15     56.83 o 
  -2   7   4       53.93       -5.72     41.22 o 
  -1   7   4     3587.55     3582.73     86.76 o 
   0   7   4     6303.97     5967.03    105.54 o 
   1   7   4     1179.12     1175.44     56.12 o 
   2   7   4     1213.16     1125.46     62.04 o 
   3   7   4    13322.94    13841.84    223.84 o 
   4   7   4      326.35      313.23     57.58 o 
   5   7   4      722.54      755.24     79.23 o 
   6   7   4      193.45      126.85     78.09 o 
   7   7   4    15586.77    16661.57    499.24 o 
   8   7   4     2476.82     2439.08    183.60 o 
   9   7   4       81.93      136.37    138.54 o 
  10   7   4      165.79       57.97    171.58 o 
  11   7   4       17.01      197.82    206.61 o 
  12   7   4      196.29      328.04    233.10 o 
  13   7   4        0.46     -341.09    197.66 o 
  14   7   4     1513.36     1662.12    296.21 o 
  15   7   4       12.81     -155.01    230.43 o 
  16   7   4        2.26     -169.77    233.19 o 
 -19   8   4       12.44      289.68    244.12 o 
 -18   8   4      103.91      -35.09    239.71 o 
 -17   8   4      132.65      -17.00    233.82 o 
 -16   8   4     1029.57     1077.68    257.98 o 
 -15   8   4      111.53       55.94    216.33 o 
 -14   8   4      311.81      471.94    217.75 o 
 -13   8   4      144.87      182.06    206.55 o 
 -12   8   4      513.79      703.63    213.73 o 
 -11   8   4        1.25      -34.17    128.80 o 
 -10   8   4       45.05        3.95    121.44 o 
  -9   8   4     2716.50     2808.58    184.54 o 
  -8   8   4     8217.79     8694.54    243.29 o 
  -7   8   4       25.95        9.60     81.14 o 
  -6   8   4      349.71      296.88     84.96 o 
  -5   8   4       49.31     -159.16     79.58 o 
  -4   8   4     7266.51     7586.60    174.26 o 
  -3   8   4       90.68      -14.10     61.86 o 
  -2   8   4      212.09      217.45     81.81 o 
  -1   8   4     6993.10     7063.00    162.75 o 
   0   8   4      365.38      301.32     61.60 o 
   1   8   4       16.17       41.14     57.99 o 
   2   8   4       40.85      142.92     67.72 o 
   3   8   4    13857.64    14475.04    275.71 o 
   4   8   4     3039.69     3381.12    220.51 o 
   5   8   4      129.40       64.94     96.73 o 
   6   8   4     1559.49     1464.75    116.13 o 
   7   8   4      136.35        9.57    298.94 o 
   8   8   4      182.94      190.65    145.06 o 
   9   8   4        5.13       33.53    148.08 o 
  10   8   4     1098.54      920.06    271.93 o 
  11   8   4     1158.00     1595.58    326.18 o 
  12   8   4       48.82      146.30    219.54 o 
  13   8   4      136.84      174.05    234.55 o 
  14   8   4        1.16      136.10    237.45 o 
  15   8   4      295.28      452.49    265.18 o 
 -18   9   4      779.01      577.19    282.67 o 
 -17   9   4        2.97       17.84    234.17 o 
 -16   9   4      380.24      297.93    225.63 o 
 -15   9   4      116.98      205.77    221.99 o 
 -14   9   4      676.15      401.63    241.56 o 
 -13   9   4       31.07      163.25    220.28 o 
 -12   9   4     1236.52     1038.03    252.13 o 
 -11   9   4     1314.91     1473.97    177.10 o 
 -10   9   4       19.19      -81.28    137.34 o 
  -9   9   4      199.22      244.86    156.16 o 
  -8   9   4      476.77      431.87     97.65 o 
  -7   9   4     2122.13     2059.28    126.37 o 
  -6   9   4      332.82      210.47     91.73 o 
  -5   9   4       45.43      -29.42     76.49 o 
  -4   9   4     5170.20     5315.48    175.08 o 
  -3   9   4      574.73      454.24     84.29 o 
  -2   9   4       79.60        3.12     75.96 o 
  -1   9   4       34.09       13.92     67.31 o 
   0   9   4      282.15      269.89     71.03 o 
   1   9   4     2261.48     2020.70     93.30 o 
   2   9   4       79.25      107.29     77.54 o 
   3   9   4     1471.74     1315.19    113.58 o 
   4   9   4     2617.76     2406.87    159.74 o 
   5   9   4      296.63      240.75    119.61 o 
   6   9   4       35.04       -6.67    116.46 o 
   7   9   4       22.51     -118.69    127.77 o 
   8   9   4     2461.94     2272.64    294.00 o 
   9   9   4        0.55        3.48    153.13 o 
  10   9   4       17.42       90.02    160.61 o 
  11   9   4      135.61      202.89    266.62 o 
  12   9   4       98.70     -296.53    218.07 o 
  13   9   4        0.05      -88.71    239.59 o 
  14   9   4        5.81      -46.97    255.94 o 
 -16  10   4       16.06       32.27    239.13 o 
 -15  10   4     1482.64     1475.38    307.60 o 
 -14  10   4      431.02      302.01    235.85 o 
 -13  10   4      234.10      152.91    228.62 o 
 -12  10   4     1529.12     1410.39    196.40 o 
 -11  10   4      326.30      427.46    166.18 o 
 -10  10   4       71.85      193.63    156.53 o 
  -9  10   4      974.68     1060.14    119.36 o 
  -8  10   4     6479.55     7166.93    277.34 o 
  -7  10   4     3788.53     3986.16    327.38 o 
  -6  10   4       38.73       93.50     99.16 o 
  -5  10   4       20.92      -17.63     97.82 o 
  -4  10   4      377.66      228.84     91.49 o 
  -3  10   4     3763.42     3761.68    152.89 o 
  -2  10   4        9.12     -134.79     93.43 o 
  -1  10   4      233.92      257.95     77.42 o 
   0  10   4     2211.26     2197.79    102.83 o 
   1  10   4      561.33      427.51     91.02 o 
   2  10   4      192.01      169.24    102.64 o 
   3  10   4      806.35      889.83    115.60 o 
   4  10   4     3140.67     3287.88    200.18 o 
   5  10   4      569.03      501.28    163.07 o 
   6  10   4        7.00     -168.43    153.33 o 
   7  10   4        8.86      181.66    136.13 o 
   8  10   4       22.38      297.58    251.55 o 
   9  10   4        0.04      246.87    259.80 o 
  10  10   4      637.68      612.65    282.40 o 
  11  10   4     1693.81     2228.18    339.14 o 
  12  10   4      575.44      462.77    299.31 o 
 -15  11   4        2.46      248.92    258.98 o 
 -13  11   4        1.55     -230.43    257.79 o 
 -12  11   4       55.07      262.09    261.83 o 
 -11  11   4      418.69      278.61    253.34 o 
 -10  11   4      161.03      285.26    237.95 o 
  -9  11   4        8.21       36.16    131.24 o 
  -8  11   4        2.92     -112.45    109.10 o 
  -7  11   4      221.30      128.41    110.36 o 
  -6  11   4       47.04      121.21    116.22 o 
  -5  11   4      790.18      678.33    120.73 o 
  -4  11   4      102.77     -133.99    108.59 o 
  -3  11   4      283.09      127.13     96.51 o 
  -2  11   4      129.94      152.24     97.04 o 
  -1  11   4      638.07      429.33    102.26 o 
   0  11   4       54.33       42.97    134.05 o 
   1  11   4        0.10     -140.88    106.80 o 
   2  11   4      195.76      275.82    133.89 o 
   3  11   4       48.87      117.41    113.02 o 
   4  11   4      146.40       16.55    132.66 o 
   5  11   4      520.61      520.32    163.44 o 
   6  11   4        8.78       34.27    137.31 o 
   7  11   4     1040.58     1057.24    162.05 o 
   8  11   4       57.56      -80.16    262.14 o 
   9  11   4      169.25      255.49    280.71 o 
  10  11   4       32.79     -105.42    281.52 o 
  11  11   4      179.96     -282.49    275.35 o 
 -13  12   4       42.09       38.27    286.06 o 
 -12  12   4       33.82      209.22    288.63 o 
 -11  12   4      132.32      111.63    272.72 o 
 -10  12   4      189.80      356.90    316.03 o 
  -9  12   4      562.18      416.90    184.96 o 
  -8  12   4     2929.32     3087.20    201.79 o 
  -7  12   4     1506.03     2031.24    153.51 o 
  -6  12   4       49.96      -12.21    119.15 o 
  -5  12   4      185.89      157.15    120.60 o 
  -4  12   4      611.18      326.91    124.84 o 
  -3  12   4      941.58     1269.73    122.53 o 
  -2  12   4      130.64      194.82    105.84 o 
  -1  12   4     2440.94     2127.08    145.65 o 
   0  12   4      372.21      483.21    204.82 o 
   1  12   4       48.44     -195.25    113.61 o 
   2  12   4      136.30       55.31    119.66 o 
   3  12   4       60.69      111.24    122.19 o 
   4  12   4     2089.42     2186.85    184.82 o 
   5  12   4      229.09      274.02    149.14 o 
   6  12   4       21.00       -2.28    347.48 o 
   7  12   4       75.71      -37.52    149.39 o 
   8  12   4       17.31     -145.62    268.41 o 
 -11  13   4      436.35      524.76    276.45 o 
 -10  13   4      431.51      820.98    205.98 o 
  -9  13   4       99.45      232.82    191.20 o 
  -8  13   4      237.16      271.34    131.79 o 
  -7  13   4        1.48      128.08    130.97 o 
  -6  13   4        0.87       47.83    128.86 o 
  -5  13   4      729.83      526.16    136.67 o 
  -4  13   4     1350.54      965.25    144.94 o 
  -3  13   4      412.62      242.84    114.37 o 
  -2  13   4       89.87      -10.84    124.14 o 
  -1  13   4       17.65     -107.57    158.20 o 
   0  13   4      331.25      428.87    184.39 o 
   1  13   4      198.86       80.29    127.75 o 
   2  13   4        6.90     -103.81    132.15 o 
   3  13   4       37.36     -210.15    147.70 o 
   4  13   4       72.31      225.72    164.33 o 
   5  13   4       84.04        1.96    154.46 o 
   6  13   4       97.51      117.67    190.95 o 
  -7  14   4       20.52     -270.49    262.77 o 
  -6  14   4      241.15      336.50    277.74 o 
  -5  14   4      204.36      190.00    272.72 o 
  -4  14   4       59.38      -25.27    223.50 o 
  -3  14   4      228.95       92.25    132.67 o 
  -2  14   4      136.85      164.71    168.87 o 
  -1  14   4      523.30      672.10    206.65 o 
   0  14   4      369.25      130.77    174.29 o 
   1  14   4      312.19      109.48    214.15 o 
   2  14   4        0.05     -473.70    254.56 o 
   3  14   4      163.80      142.88    229.17 o 
 -22   1   5       32.75       86.86    192.61 o 
 -21   1   5      423.93      636.27    189.58 o 
 -20   1   5        5.67     -110.20    110.36 o 
 -19   1   5     4327.57     4844.87    297.80 o 
 -18   1   5      255.47      224.10     92.59 o 
 -17   1   5      193.15      131.67    123.21 o 
 -16   1   5     5603.90     5905.39    216.83 o 
 -15   1   5     1743.87     1647.96    124.87 o 
 -14   1   5       37.57       62.27     51.04 o 
 -13   1   5      834.80      893.28     60.15 o 
 -12   1   5    18268.65    18609.93    330.50 o 
 -11   1   5    11069.39    11539.77    199.59 o 
 -10   1   5       82.14       99.68     32.32 o 
  -9   1   5     2606.96     2431.99     81.41 o 
  -8   1   5     3564.62     3713.65     95.53 o 
  -7   1   5     5961.08     6490.15    134.46 o 
  -6   1   5        4.92       22.34     31.02 o 
  -5   1   5     5655.49     5696.14    155.11 o 
  -4   1   5    79312.77    84055.87   1223.43 o 
  -3   1   5     3262.06     3263.50     52.51 o 
  -2   1   5     2668.01     2564.92     41.28 o 
  -1   1   5      234.84      308.50     20.35 o 
   0   1   5    43657.64    41667.50    455.93 o 
   1   1   5     3384.10     3330.54     58.38 o 
   2   1   5     4923.89     4828.50     74.41 o 
   3   1   5    22545.55    20964.24    249.72 o 
   4   1   5     7614.07     7811.55    123.98 o 
   5   1   5        0.41       15.46     35.99 o 
   6   1   5       61.74      -42.10     44.40 o 
   7   1   5    10883.58    10429.40    219.73 o 
   8   1   5    10006.26     9621.43    249.24 o 
   9   1   5      191.80      181.80     93.65 o 
  10   1   5     4828.83     4475.09    218.89 o 
  11   1   5      137.89      -45.32    107.69 o 
  12   1   5      297.10      333.59    125.16 o 
  13   1   5        2.79       66.02    129.12 o 
  14   1   5     1784.46     2017.70    191.31 o 
  15   1   5     1688.32     2054.85    399.91 o 
  16   1   5      621.66      513.01    176.28 o 
  17   1   5      116.33      148.53    178.10 o 
  18   1   5        7.89      118.92    182.56 o 
 -22   2   5       73.45      141.95    202.87 o 
 -21   2   5        7.08      231.59    186.88 o 
 -20   2   5      206.56      325.75    175.76 o 
 -19   2   5       89.57     -106.91    151.07 o 
 -18   2   5       54.66       35.00    139.66 o 
 -17   2   5      449.67      501.20    142.27 o 
 -16   2   5     1536.97     1515.29    173.04 o 
 -15   2   5     3291.26     3641.01    192.68 o 
 -14   2   5      305.09      282.95     72.14 o 
 -13   2   5       41.05       -5.93     62.44 o 
 -12   2   5     3231.05     3490.11    124.31 o 
 -11   2   5      151.09      200.74     56.23 o 
 -10   2   5      287.46      264.51     52.14 o 
  -9   2   5      925.90     1122.37     65.99 o 
  -8   2   5    26076.07    27645.42    532.35 o 
  -7   2   5     7622.82     8418.64    186.33 o 
  -6   2   5       91.13       80.55     20.68 o 
  -5   2   5     6594.21     6621.77    135.05 o 
  -4   2   5    10384.75    10229.52    146.93 o 
  -3   2   5     6093.99     5886.62     86.80 o 
  -2   2   5      208.35      266.32     18.86 o 
  -1   2   5    23240.70    22550.30    253.23 o 
   0   2   5     3218.40     2926.61     53.23 o 
   1   2   5     1123.15     1207.31     31.97 o 
   2   2   5       97.98       57.32     23.89 o 
   3   2   5     2118.44     2059.03     62.67 o 
   4   2   5    20353.15    20153.45    278.48 o 
   5   2   5      888.64      902.39     47.99 o 
   6   2   5      265.75      231.63     40.90 o 
   7   2   5     4872.93     4792.33    121.12 o 
   8   2   5      120.75      -68.96     70.49 o 
   9   2   5       26.49       62.27     97.74 o 
  10   2   5      716.81      650.15    121.70 o 
  11   2   5     3518.97     3264.74    452.50 o 
  12   2   5      203.21       56.70    123.65 o 
  13   2   5        2.81      -78.69    128.78 o 
  14   2   5      306.94      565.65    153.23 o 
  15   2   5      392.29      309.83    161.18 o 
  16   2   5      141.11      351.60    171.28 o 
  17   2   5       50.65      324.91    178.59 o 
 -22   3   5      621.88     1140.06    226.20 o 
 -21   3   5       60.82      -30.27    190.98 o 
 -20   3   5      136.19      -91.70    174.67 o 
 -19   3   5        6.44      -50.96    162.77 o 
 -18   3   5      593.76      890.80    184.57 o 
 -17   3   5       10.17       72.99    142.96 o 
 -16   3   5     2462.13     3007.19    254.94 o 
 -15   3   5     6585.77     7026.21    239.72 o 
 -14   3   5       99.58        9.41     70.68 o 
 -13   3   5     1036.83     1002.72     85.14 o 
 -12   3   5      470.56      556.10     72.12 o 
 -11   3   5     9143.78     9659.32    226.05 o 
 -10   3   5       96.67       83.72     54.58 o 
  -9   3   5     4660.25     5222.99    120.15 o 
  -8   3   5     9312.97     9310.35    171.68 o 
  -7   3   5     2456.80     2779.81     85.66 o 
  -6   3   5        3.55       20.12     28.52 o 
  -5   3   5     6700.51     6345.17     98.28 o 
  -4   3   5    12027.27    12583.45    181.51 o 
  -3   3   5     6741.68     6261.06    101.94 o 
  -2   3   5      214.57      178.80     20.75 o 
  -1   3   5     1240.59     1429.16     38.24 o 
   0   3   5     1258.96     1322.69     36.32 o 
   1   3   5     2465.20     2274.73     49.82 o 
   2   3   5     6728.27     6766.52     90.58 o 
   3   3   5     6607.42     6239.33     98.59 o 
   4   3   5      162.71      252.09     36.44 o 
   5   3   5       11.81        6.44     33.72 o 
   6   3   5     2246.93     2177.58    111.65 o 
   7   3   5      458.69      464.51     69.42 o 
   8   3   5     1519.37     1587.38    163.33 o 
   9   3   5       69.83      152.86    141.91 o 
  10   3   5       23.84      -23.63    106.31 o 
  11   3   5     2374.17     2308.30    177.33 o 
  12   3   5      351.82      322.17    134.27 o 
  13   3   5      176.36      263.53    153.80 o 
  14   3   5      140.30      236.27    152.22 o 
  15   3   5      456.09      355.54    166.36 o 
  16   3   5       50.91       25.53    183.43 o 
  17   3   5        5.73       81.69    175.41 o 
 -22   4   5      140.86      -40.13    210.24 o 
 -21   4   5        4.52        4.28    204.44 o 
 -20   4   5     1103.74     1138.62    226.13 o 
 -19   4   5      970.84     1238.49    220.57 o 
 -18   4   5      102.88      217.43    173.15 o 
 -17   4   5       11.05     -158.74    152.85 o 
 -16   4   5      270.90      199.88    156.32 o 
 -15   4   5     4342.09     4260.14    291.16 o 
 -14   4   5      356.86      222.58    112.14 o 
 -13   4   5       38.10      -35.89     55.88 o 
 -12   4   5    26879.17    27936.39    559.96 o 
 -11   4   5      783.92      750.11     77.34 o 
 -10   4   5       43.07       31.68     38.78 o 
  -9   4   5      533.89      440.09     43.66 o 
  -8   4   5    41646.57    44224.85    715.85 o 
  -7   4   5     5976.48     5856.01    178.59 o 
  -6   4   5      571.69      559.76     36.35 o 
  -5   4   5    22510.48    23759.31    403.43 o 
  -4   4   5      592.48      575.56     33.00 o 
  -3   4   5     7660.60     7777.29    116.81 o 
  -2   4   5     2289.73     2339.43     53.64 o 
  -1   4   5    14734.37    13816.84    169.10 o 
   0   4   5     2557.80     1967.51     51.99 o 
   1   4   5      689.11      685.50     33.93 o 
   2   4   5      771.60      801.12     32.43 o 
   3   4   5     1903.99     1798.80     50.75 o 
   4   4   5     9212.45     9228.09    156.09 o 
   5   4   5      575.98      608.13     48.85 o 
   6   4   5     2571.44     2425.87     74.29 o 
   7   4   5     5381.56     5256.85    164.34 o 
   8   4   5      498.49      680.53    134.61 o 
   9   4   5      130.06      214.86     89.12 o 
  10   4   5      638.77      601.28    156.74 o 
  11   4   5     4065.88     3947.32    380.40 o 
  12   4   5     1030.89     1033.47    213.67 o 
  13   4   5        1.47     -123.64    135.77 o 
  14   4   5       55.71     -133.64    146.85 o 
  15   4   5        1.93      120.58    209.48 o 
  16   4   5       53.32      401.18    176.54 o 
  17   4   5       79.55       13.12    177.57 o 
 -21   5   5       81.98      296.90    221.65 o 
 -20   5   5      158.58       33.05    203.54 o 
 -19   5   5        9.61        0.23    195.86 o 
 -18   5   5      108.75      207.80    194.51 o 
 -17   5   5        1.02       63.19    177.86 o 
 -16   5   5      637.83      466.17    179.70 o 
 -15   5   5      188.36      143.46    159.26 o 
 -14   5   5       76.45        9.89    152.52 o 
 -13   5   5       12.91       56.82    105.09 o 
 -12   5   5     2491.15     2642.42    135.34 o 
 -11   5   5      938.38      938.79     93.06 o 
 -10   5   5      125.29      115.46     50.37 o 
  -9   5   5      371.82      338.23     55.23 o 
  -8   5   5     3699.59     4117.20    106.44 o 
  -7   5   5     1273.43     1250.62     68.57 o 
  -6   5   5      320.56      271.19     36.90 o 
  -5   5   5     1727.41     1690.50     51.99 o 
  -4   5   5     7448.87     7720.32    124.44 o 
  -3   5   5     2206.09     2248.52     77.64 o 
  -2   5   5        8.51       12.26     29.01 o 
  -1   5   5     4515.44     4677.19     81.16 o 
   0   5   5     4277.65     4362.99     79.51 o 
   1   5   5      558.07      584.55     36.29 o 
   2   5   5      767.41      696.18     41.86 o 
   3   5   5     1168.41     1191.06     49.78 o 
   4   5   5      162.73      164.42     45.85 o 
   5   5   5       11.49       33.87     56.72 o 
   6   5   5       81.30      -38.50     63.96 o 
   7   5   5     1174.50     1249.87     98.58 o 
   8   5   5      170.89      219.84    165.20 o 
   9   5   5       29.11       25.65     92.90 o 
  10   5   5       78.41      157.72    168.44 o 
  11   5   5      307.44      337.13    269.62 o 
  12   5   5       68.20      110.07    141.95 o 
  13   5   5        3.73       92.49    205.81 o 
  14   5   5        9.03      106.22    157.48 o 
  15   5   5       17.07      197.12    170.36 o 
  16   5   5        0.14      -71.60    172.07 o 
 -21   6   5       49.91      194.96    223.16 o 
 -20   6   5     1101.56     1241.37    262.79 o 
 -19   6   5     1746.89     2500.35    298.08 o 
 -18   6   5      607.48      641.01    221.37 o 
 -17   6   5      838.97      674.93    210.55 o 
 -16   6   5     1015.52      913.10    214.81 o 
 -15   6   5      867.80      958.95    205.14 o 
 -14   6   5     2406.18     2397.55    252.06 o 
 -13   6   5      298.03      352.58    122.53 o 
 -12   6   5     3267.50     3046.53    199.52 o 
 -11   6   5    14174.23    15627.69    656.94 o 
 -10   6   5      880.52      660.91    194.90 o 
  -9   6   5     7594.48     8452.97    344.59 o 
  -8   6   5     4269.64     4004.90    194.57 o 
  -7   6   5    10933.02    10852.41    182.16 o 
  -6   6   5       10.43       10.49     41.54 o 
  -5   6   5      275.81      219.07     41.08 o 
  -4   6   5      513.76      379.64     42.60 o 
  -3   6   5     1005.62      987.64     46.25 o 
  -2   6   5     2389.45     2386.01     68.74 o 
  -1   6   5     1836.63     1552.84     50.65 o 
   0   6   5    24487.15    24674.18    293.30 o 
   1   6   5     3429.47     3306.80     77.73 o 
   2   6   5      586.74      634.99     51.43 o 
   3   6   5     1067.65     1195.55     60.22 o 
   4   6   5     5793.23     5847.99    128.16 o 
   5   6   5      347.08      424.24     84.27 o 
   6   6   5     4427.06     4401.69    207.00 o 
   7   6   5       71.94      -20.81     96.42 o 
   8   6   5      234.44      178.57    123.52 o 
   9   6   5      134.19      202.02    132.18 o 
  10   6   5     2987.93     3184.62    209.62 o 
  11   6   5     1083.73     1031.86    236.22 o 
  12   6   5     1572.05     1601.58    263.86 o 
  13   6   5      159.51      -13.14    208.44 o 
  14   6   5       10.61      136.12    218.20 o 
  15   6   5       16.05     -231.15    225.31 o 
  16   6   5      137.73      251.96    252.49 o 
 -20   7   5       38.21      418.44    242.97 o 
 -19   7   5       36.37      457.75    242.26 o 
 -18   7   5       52.16      359.72    228.61 o 
 -17   7   5      129.96     -222.54    203.10 o 
 -16   7   5      890.96      555.62    218.25 o 
 -15   7   5     1083.25     1326.84    238.44 o 
 -14   7   5      331.24       25.11    187.21 o 
 -13   7   5      223.33      287.40    185.18 o 
 -12   7   5       68.14     -111.72    162.65 o 
 -11   7   5      438.35      283.93    174.65 o 
 -10   7   5     1566.00     1240.83    303.48 o 
  -9   7   5      657.65      776.56    124.47 o 
  -8   7   5     4294.46     4120.28    157.65 o 
  -7   7   5     1292.45     1344.58    101.39 o 
  -6   7   5      233.93      156.83     67.04 o 
  -5   7   5      788.22      718.28     73.61 o 
  -4   7   5      567.50      573.60     65.10 o 
  -3   7   5     4133.36     3877.08     98.65 o 
  -2   7   5      233.13      220.25     44.47 o 
  -1   7   5      684.62      708.92     47.24 o 
   0   7   5      793.68      804.41     49.30 o 
   1   7   5     1043.52     1039.11     56.02 o 
   2   7   5       76.78       29.00     62.50 o 
   3   7   5       15.47       62.45     54.03 o 
   4   7   5     2880.68     2850.98    121.52 o 
   5   7   5      345.38      257.35     78.49 o 
   6   7   5      635.68      578.70    129.99 o 
   7   7   5      890.72      800.06    146.19 o 
   8   7   5      248.22      161.04    210.14 o 
   9   7   5       71.94     -195.97    206.51 o 
  10   7   5       17.75     -109.82    144.29 o 
  11   7   5     1061.99     1052.66    261.80 o 
  12   7   5       62.66       65.15    209.53 o 
  13   7   5      353.10      153.26    226.00 o 
  14   7   5      180.07       23.53    226.64 o 
  15   7   5      368.11      172.61    240.45 o 
 -19   8   5      512.60      718.29    263.73 o 
 -18   8   5       74.65       28.09    246.64 o 
 -17   8   5       10.70     -198.60    226.53 o 
 -16   8   5      158.04      133.70    216.72 o 
 -15   8   5     2208.72     2667.42    306.03 o 
 -14   8   5       21.60       14.32    204.91 o 
 -13   8   5     1000.43      996.34    232.59 o 
 -12   8   5      562.14      891.39    223.69 o 
 -11   8   5      207.18      -57.52    121.29 o 
 -10   8   5      214.89      340.30    126.95 o 
  -9   8   5     1584.45     1580.13    286.92 o 
  -8   8   5     9744.61     9897.79    262.00 o 
  -7   8   5     1443.93     1531.32    107.87 o 
  -6   8   5      701.24      689.86     79.80 o 
  -5   8   5     2271.68     1980.23    116.62 o 
  -4   8   5     1063.73      992.54    103.89 o 
  -3   8   5     2472.22     2340.85     96.29 o 
  -2   8   5      378.73      317.91     67.07 o 
  -1   8   5    10333.74    10702.90    279.96 o 
   0   8   5      993.90      881.53     69.46 o 
   1   8   5      184.93       65.64     60.05 o 
   2   8   5      607.59      638.90     74.84 o 
   3   8   5     3054.27     3183.63    179.20 o 
   4   8   5     1051.35     1232.63    157.94 o 
   5   8   5      303.68      353.57     95.38 o 
   6   8   5     2353.40     2606.36    141.67 o 
   7   8   5      821.59      965.06    161.81 o 
   8   8   5        0.41      -87.63    144.89 o 
   9   8   5       79.62     -223.14    147.02 o 
  10   8   5      203.94      302.13    158.79 o 
  11   8   5     2480.26     2890.55    237.24 o 
  12   8   5      458.29      436.03    241.33 o 
  13   8   5      240.53       50.35    229.93 o 
  14   8   5      149.80      448.84    258.76 o 
 -18   9   5      119.82      136.29    259.13 o 
 -17   9   5       59.79       12.09    230.65 o 
 -16   9   5      314.17      461.08    236.71 o 
 -15   9   5     2178.78     1807.47    292.80 o 
 -14   9   5        1.69     -151.46    201.17 o 
 -13   9   5      288.50      342.32    231.85 o 
 -12   9   5     1351.94     1558.35    270.30 o 
 -11   9   5     2318.42     2505.19    199.25 o 
 -10   9   5       72.26      170.18    143.31 o 
  -9   9   5     1673.22     1500.96    167.61 o 
  -8   9   5      196.32       98.91    109.34 o 
  -7   9   5        6.21     -140.47     77.13 o 
  -6   9   5       10.96      -70.15     85.22 o 
  -5   9   5     5894.43     6170.03    182.97 o 
  -4   9   5     5523.26     6004.54    180.29 o 
  -3   9   5     3034.15     2984.18    250.37 o 
  -2   9   5      406.64      346.49     82.81 o 
  -1   9   5     1300.83     1378.14     85.44 o 
   0   9   5      348.29      461.23     72.99 o 
   1   9   5     1730.57     1658.16     99.50 o 
   2   9   5     2454.91     2427.74    192.28 o 
   3   9   5       65.59      198.16     94.65 o 
   4   9   5     1715.88     1517.20    145.95 o 
   5   9   5        7.10      169.60    120.26 o 
   6   9   5     1656.64     1593.98    153.69 o 
   7   9   5      506.92      292.90    237.82 o 
   8   9   5     1881.57     1705.59    286.38 o 
   9   9   5       49.53      211.08    252.19 o 
  10   9   5        6.62       46.70    257.53 o 
  11   9   5      596.60      534.80    284.18 o 
 -17  10   5       12.47      153.57    241.32 o 
 -16  10   5       75.50      156.15    247.63 o 
 -15  10   5      158.49       99.55    232.48 o 
 -14  10   5        1.22     -291.85    210.47 o 
 -13  10   5      203.22       47.12    226.44 o 
 -12  10   5      168.85      -60.17    154.70 o 
 -11  10   5      355.72      401.77    169.03 o 
 -10  10   5       16.93       -6.34    150.83 o 
  -9  10   5       38.40       79.75    104.30 o 
  -8  10   5      517.78      479.31    110.47 o 
  -7  10   5       10.57     -119.67     97.03 o 
  -6  10   5        7.53     -120.43     96.72 o 
  -5  10   5      896.56      920.12    115.10 o 
  -4  10   5       72.69     -168.39     84.20 o 
  -3  10   5      405.53      385.19     91.53 o 
  -2  10   5        1.85      -49.03     85.41 o 
  -1  10   5     6634.63     6725.63    226.29 o 
   0  10   5      681.63      634.60     83.15 o 
   1  10   5      970.68     1000.35    117.60 o 
   2  10   5      719.75      922.39    115.00 o 
   3  10   5      814.13      803.92    116.32 o 
   4  10   5     1319.11     1172.33    236.36 o 
   5  10   5       44.20     -187.49    124.27 o 
   6  10   5      797.01      996.68    147.75 o 
   7  10   5      262.61      427.89    141.56 o 
   8  10   5      253.94      793.59    271.55 o 
   9  10   5      166.14      -68.63    262.73 o 
  10  10   5       98.05      297.53    283.35 o 
  11  10   5      612.80      251.49    285.86 o 
  12  10   5       25.47     -380.87    281.89 o 
 -15  11   5      392.88      436.02    265.34 o 
 -14  11   5       41.71       84.55    234.46 o 
 -13  11   5       38.14       82.91    261.43 o 
 -12  11   5     1099.56     1191.93    288.47 o 
 -11  11   5     1232.72     1239.37    277.32 o 
 -10  11   5        3.26       60.43    159.98 o 
  -9  11   5     1542.74     1877.71    141.27 o 
  -8  11   5      207.50      140.24    145.45 o 
  -7  11   5       52.66     -212.29    106.15 o 
  -6  11   5      111.69       50.07    109.76 o 
  -5  11   5     3602.97     4049.20    192.89 o 
  -4  11   5     7915.75     8774.51    269.02 o 
  -3  11   5      235.61      249.83    100.39 o 
  -2  11   5      130.29      -25.96     95.13 o 
  -1  11   5      351.78      211.06     97.71 o 
   0  11   5     3929.56     4300.62    164.09 o 
   1  11   5       56.13      -41.26    108.47 o 
   2  11   5     2049.58     1993.59    171.73 o 
   3  11   5     6820.98     7674.51    400.47 o 
   4  11   5       15.64     -108.75    293.51 o 
   5  11   5       28.20      -69.56    136.34 o 
   6  11   5      108.15        5.57    141.36 o 
   7  11   5     1834.27     1867.13    180.29 o 
   8  11   5     1586.49     1307.06    307.68 o 
   9  11   5        0.55      -48.04    280.21 o 
  10  11   5     1937.09     1619.13    330.42 o 
 -13  12   5       25.74       35.74    185.26 o 
 -12  12   5      267.60      133.36    185.06 o 
 -11  12   5       30.36      150.50    322.96 o 
 -10  12   5       29.83      522.72    248.43 o 
  -9  12   5      333.36      551.43    131.32 o 
  -8  12   5       14.68      -61.01    125.41 o 
  -7  12   5        4.25      -41.25    119.20 o 
  -6  12   5       27.22       58.58    119.61 o 
  -5  12   5       23.83       97.51    118.44 o 
  -4  12   5      388.91      298.12    125.61 o 
  -3  12   5        0.43      197.53    124.72 o 
  -2  12   5      327.30      392.59    108.60 o 
  -1  12   5     1124.54     1035.25    128.63 o 
   0  12   5      275.57       43.17    266.54 o 
   1  12   5        2.93     -120.34    224.91 o 
   2  12   5       63.27        9.72    119.51 o 
   3  12   5       47.15       -7.98    145.43 o 
   4  12   5      492.00      228.83    152.62 o 
   5  12   5        1.66      163.66    151.04 o 
   6  12   5       85.29      126.77    149.22 o 
   7  12   5      368.48      333.63    152.24 o 
   8  12   5      257.29      461.94    282.49 o 
 -11  13   5      544.43      363.39    271.88 o 
 -10  13   5        9.58      115.38    188.22 o 
  -9  13   5       19.80      243.67    129.60 o 
  -8  13   5       16.96       44.88    129.45 o 
  -7  13   5      104.09      130.73    130.66 o 
  -6  13   5       22.17       61.41    129.80 o 
  -5  13   5       84.76       14.60    131.21 o 
  -4  13   5     2335.75     2592.00    224.85 o 
  -3  13   5      260.47      243.34    116.17 o 
  -2  13   5       26.36       74.15    129.58 o 
  -1  13   5       29.45       77.32    207.84 o 
   0  13   5      712.01      506.28    177.09 o 
   1  13   5       38.40      -39.19    278.34 o 
   2  13   5      147.33      318.98    134.06 o 
   3  13   5     1656.11     1612.36    244.92 o 
   4  13   5       12.20     -230.93    147.64 o 
  -7  14   5      398.99      170.11    273.76 o 
  -6  14   5        3.71        5.75    272.90 o 
  -5  14   5       36.83     -250.60    261.30 o 
  -4  14   5      141.58      100.00    225.65 o 
  -3  14   5        2.23     -141.75    129.51 o 
  -2  14   5       67.37      -20.37    189.80 o 
  -1  14   5     1887.91     1819.18    253.65 o 
   0  14   5      472.21      345.98    205.28 o 
   1  14   5      174.83     -331.41    245.62 o 
   2  14   5       36.06     -476.50    247.16 o 
 -22   0   6      264.69      401.40    173.78 o 
 -20   0   6       89.77      -94.15    138.97 o 
 -19   0   6     1914.53     2217.52    192.18 o 
 -18   0   6     4887.30     5205.99    276.57 o 
 -17   0   6     2490.10     2413.61    187.18 o 
 -16   0   6      353.41      382.87    102.56 o 
 -15   0   6     1320.33     1386.75    115.03 o 
 -14   0   6      856.04      983.33     79.96 o 
 -13   0   6     6083.11     6649.55    263.45 o 
 -12   0   6     8494.93     9676.41    331.99 o 
 -11   0   6     4888.56     4654.38    202.50 o 
 -10   0   6       16.24     -129.65     98.79 o 
  -9   0   6     6148.41     6634.35    239.96 o 
  -8   0   6     2319.50     2471.64    134.52 o 
  -7   0   6    14879.19    16040.59    360.05 o 
  -6   0   6      617.03      665.92     47.23 o 
  -5   0   6     7616.84     8204.90    188.69 o 
  -4   0   6    52476.85    57129.11   1028.72 o 
  -3   0   6       15.78       28.81     19.64 o 
  -2   0   6    10146.90    10428.33    181.90 o 
  -1   0   6    46587.03    48655.43    770.36 o 
   0   0   6      472.69      456.46     33.70 o 
   1   0   6     2298.65     2027.07     64.88 o 
   2   0   6     1774.96     1788.45    100.31 o 
   3   0   6     6353.42     6678.43    157.29 o 
   4   0   6     2962.27     3036.15    119.65 o 
   5   0   6        6.98        1.87     49.30 o 
   6   0   6    10324.28     9920.15    303.02 o 
   7   0   6     8121.34     7626.87    511.82 o 
   8   0   6     4458.43     4787.99    311.24 o 
   9   0   6      482.58      238.93    154.52 o 
  10   0   6     4797.74     4571.18    336.46 o 
  11   0   6     1001.35     1031.86    206.95 o 
  12   0   6       62.22     -132.72    177.60 o 
  13   0   6     1455.25     1838.58    255.20 o 
  14   0   6       39.33      418.09    217.15 o 
  15   0   6       44.15      -51.81    218.10 o 
  16   0   6       87.09      211.61    263.14 o 
  17   0   6      620.43      523.52    276.72 o 
 -23   1   6       84.59      152.83    180.88 o 
 -22   1   6      735.93     1154.08    205.16 o 
 -21   1   6       84.79      206.13    171.16 o 
 -20   1   6      203.69      438.11    155.73 o 
 -19   1   6     1510.54     1489.35    182.07 o 
 -18   1   6        6.79      169.13    126.16 o 
 -17   1   6       58.54      -47.08    114.85 o 
 -16   1   6      367.64      484.62    115.64 o 
 -15   1   6      242.66      187.95     69.39 o 
 -14   1   6      286.93      307.96     54.05 o 
 -13   1   6     1353.26     1327.33     74.17 o 
 -12   1   6       56.74       79.70     49.44 o 
 -11   1   6      263.85      338.85     49.14 o 
 -10   1   6       33.39       65.46     40.67 o 
  -9   1   6     1385.49     1524.21     67.63 o 
  -8   1   6     2547.06     3004.52     87.82 o 
  -7   1   6     1885.96     2012.11     86.00 o 
  -6   1   6      301.62      354.25     24.31 o 
  -5   1   6       37.95       39.75     15.30 o 
  -4   1   6      212.66      192.01     24.80 o 
  -3   1   6     1622.42     1560.69     40.26 o 
  -2   1   6      400.77      429.02     28.93 o 
  -1   1   6        6.84       35.04     18.16 o 
   0   1   6     7376.62     7632.57    104.95 o 
   1   1   6      612.23      677.32     33.93 o 
   2   1   6     9265.50     9354.32    124.73 o 
   3   1   6      472.35      497.79     30.32 o 
   4   1   6      337.57      304.79     30.28 o 
   5   1   6       17.38      -52.57     39.20 o 
   6   1   6     2367.75     2601.81    105.85 o 
   7   1   6       20.95      107.09     61.16 o 
   8   1   6       31.97      107.49     76.36 o 
   9   1   6      197.28      164.86    221.82 o 
  10   1   6       49.95       60.52    108.07 o 
  11   1   6       81.22       51.96    120.30 o 
  12   1   6      296.82      427.93    141.02 o 
  13   1   6       97.65       31.13    140.84 o 
  14   1   6     1006.31      959.80    205.38 o 
  15   1   6      126.73      193.39    167.61 o 
  16   1   6       24.76     -258.19    202.39 o 
  17   1   6       23.89      207.15    182.24 o 
 -23   2   6       35.77      109.46    193.36 o 
 -22   2   6        4.68       85.94    191.29 o 
 -21   2   6      105.99      188.22    172.99 o 
 -20   2   6      501.63      282.51    169.21 o 
 -19   2   6     1175.98     1790.30    200.15 o 
 -18   2   6      391.77      552.03    151.26 o 
 -17   2   6     1269.72     1265.16    166.84 o 
 -16   2   6      259.52      486.81    130.08 o 
 -15   2   6      693.13      824.45     99.18 o 
 -14   2   6      728.76      792.85     81.36 o 
 -13   2   6     4404.52     4585.23    146.32 o 
 -12   2   6     7910.66     8325.02    243.92 o 
 -11   2   6    10226.69    11417.93    252.75 o 
 -10   2   6       38.13        3.07     46.77 o 
  -9   2   6    11998.15    13675.92    285.93 o 
  -8   2   6     6185.51     6160.71    153.50 o 
  -7   2   6     1918.91     1696.90     61.14 o 
  -6   2   6      809.29      790.15     37.37 o 
  -5   2   6     8817.42     8452.39    130.27 o 
  -4   2   6     2958.17     2808.64     58.93 o 
  -3   2   6       14.55      100.12     22.77 o 
  -2   2   6     1070.59     1084.55     30.54 o 
  -1   2   6    16793.05    16690.21    193.74 o 
   0   2   6    25872.58    25214.63    284.44 o 
   1   2   6     1010.82      974.04     30.71 o 
   2   2   6     5109.42     4950.79     76.18 o 
   3   2   6       14.02       77.80     25.37 o 
   4   2   6     9180.74     9873.41    145.37 o 
   5   2   6      287.58      246.04     36.67 o 
   6   2   6     6380.74     6076.40    140.61 o 
   7   2   6     6727.87     6576.94    205.49 o 
   8   2   6      453.70      413.88     87.43 o 
   9   2   6      114.70      224.16    108.17 o 
  10   2   6       27.70       19.65    114.28 o 
  11   2   6     1962.38     2153.71    294.56 o 
  12   2   6      160.67      -85.39    134.52 o 
  13   2   6       61.39      279.23    144.51 o 
  14   2   6     3005.56     2844.31    222.53 o 
  15   2   6        6.81     -194.28    159.10 o 
  16   2   6      157.26       19.39    175.72 o 
  17   2   6        4.13       86.44    180.23 o 
 -22   3   6      215.75      568.94    200.06 o 
 -21   3   6        4.44      115.27    182.23 o 
 -20   3   6      220.93      413.42    184.07 o 
 -19   3   6       35.98        7.38    157.36 o 
 -18   3   6        7.38      139.93    146.55 o 
 -17   3   6      544.74      564.67    159.73 o 
 -16   3   6      280.77      219.61    137.93 o 
 -15   3   6     1319.68     1207.12    126.99 o 
 -14   3   6      984.49      896.11     88.13 o 
 -13   3   6       50.94        6.22     67.28 o 
 -12   3   6      477.56      522.82     70.63 o 
 -11   3   6       65.29      109.28     59.93 o 
 -10   3   6       96.71       87.66     54.78 o 
  -9   3   6     7789.23     7888.64    161.03 o 
  -8   3   6     4981.16     4927.54    128.72 o 
  -7   3   6    23705.21    25212.10    375.50 o 
  -6   3   6      337.17      382.02     31.97 o 
  -5   3   6    26365.77    27917.18    350.20 o 
  -4   3   6      941.01      811.70     31.03 o 
  -3   3   6     9537.54     9316.34    131.57 o 
  -2   3   6     3682.72     3495.78     64.05 o 
  -1   3   6      202.96      196.84     25.17 o 
   0   3   6      114.60      201.55     24.46 o 
   1   3   6       54.61       88.53     24.25 o 
   2   3   6     8241.83     8169.41    106.53 o 
   3   3   6    12687.45    12247.02    166.27 o 
   4   3   6      157.08       69.07     33.39 o 
   5   3   6       26.01       29.52     38.75 o 
   6   3   6        6.83       30.68     53.91 o 
   7   3   6      374.28      352.20     70.51 o 
   8   3   6     1414.12     1406.07    154.16 o 
   9   3   6       98.76       88.33    109.70 o 
  10   3   6     2444.09     2249.94    202.54 o 
  11   3   6      835.10      865.74    148.63 o 
  12   3   6       52.90      -43.26    134.91 o 
  13   3   6        5.27      -22.49    141.71 o 
  14   3   6     1418.61     1534.09    276.87 o 
  15   3   6      246.61      528.08    175.80 o 
  16   3   6       33.70     -348.37    174.18 o 
  17   3   6      132.72      -75.09    181.01 o 
 -22   4   6      206.62      231.73    202.77 o 
 -21   4   6       46.49      100.10    199.63 o 
 -20   4   6      116.27       96.98    183.95 o 
 -19   4   6      814.22      849.96    200.96 o 
 -18   4   6      148.22      131.77    169.22 o 
 -17   4   6      157.38      157.31    156.51 o 
 -16   4   6      165.34      121.53    147.16 o 
 -15   4   6     5537.58     6360.19    350.61 o 
 -14   4   6       38.75      -11.77     85.66 o 
 -13   4   6       20.03      114.45     83.96 o 
 -12   4   6     9762.12    10370.29    352.20 o 
 -11   4   6       28.00      -47.41     60.53 o 
 -10   4   6      405.45      323.35     43.78 o 
  -9   4   6     1407.75     1494.15     63.31 o 
  -8   4   6     4000.05     3637.92    110.30 o 
  -7   4   6     5951.00     5863.10    116.02 o 
  -6   4   6      471.88      503.86     33.49 o 
  -5   4   6    17161.54    17399.34    229.43 o 
  -4   4   6       85.96      172.69     26.88 o 
  -3   4   6     5401.74     5674.02     95.52 o 
  -2   4   6      354.81      371.01     29.53 o 
  -1   4   6     5235.55     5323.89     84.20 o 
   0   4   6    29166.91    28699.42    329.30 o 
   1   4   6       14.76       -1.65     27.83 o 
   2   4   6      331.83      419.26     31.98 o 
   3   4   6    11806.33    11640.15    154.20 o 
   4   4   6     3370.07     3199.79    128.03 o 
   5   4   6      258.62      165.06     46.80 o 
   6   4   6       39.79       47.03     50.71 o 
   7   4   6     6574.40     6187.41    183.04 o 
   8   4   6        3.25       19.09     89.11 o 
   9   4   6        0.84      -38.88     89.73 o 
  10   4   6        6.75       91.39    122.32 o 
  11   4   6     2282.26     2375.98    193.92 o 
  12   4   6      132.20       -0.56    139.25 o 
  13   4   6       62.49       78.88    155.73 o 
  14   4   6      614.13      853.46    182.07 o 
  15   4   6       38.23      199.73    173.77 o 
  16   4   6      132.15      349.09    213.36 o 
 -21   5   6       35.33      101.73    206.59 o 
 -20   5   6      690.81      845.65    223.29 o 
 -19   5   6       11.61       28.78    188.20 o 
 -18   5   6       90.72      439.63    193.16 o 
 -17   5   6      246.40      469.19    185.30 o 
 -16   5   6     8866.07     9246.95    461.21 o 
 -15   5   6     2355.70     2442.45    239.41 o 
 -14   5   6       93.69       95.51    108.01 o 
 -13   5   6     2028.64     2058.95    296.53 o 
 -12   5   6     4125.97     3767.09    175.76 o 
 -11   5   6     7873.05     7756.31    201.30 o 
 -10   5   6       52.99      132.22     49.77 o 
  -9   5   6     6964.44     6890.61    156.04 o 
  -8   5   6    13492.21    12920.63    219.91 o 
  -7   5   6       51.65      -40.51     33.75 o 
  -6   5   6        9.15      -38.33     29.58 o 
  -5   5   6     6969.82     7129.17    115.67 o 
  -4   5   6    39089.14    37853.00    484.08 o 
  -3   5   6     2233.63     2217.32     65.77 o 
  -2   5   6      521.98      457.77     37.01 o 
  -1   5   6    17230.73    17228.23    210.58 o 
   0   5   6      616.47      744.81     39.64 o 
   1   5   6     2598.94     2554.82     67.01 o 
   2   5   6     1510.77     1456.27     56.10 o 
   3   5   6    23862.13    23391.48    315.82 o 
   4   5   6    10894.35    10759.45    169.56 o 
   5   5   6      218.75      269.86     60.13 o 
   6   5   6      508.47      499.67     85.88 o 
   7   5   6      537.63      526.98     88.28 o 
   8   5   6     1286.31     1208.46    181.26 o 
   9   5   6        3.68      -23.05    101.61 o 
  10   5   6     3135.08     3222.81    216.58 o 
  11   5   6     2087.99     2235.29    442.55 o 
  12   5   6       34.24     -145.00    144.84 o 
  13   5   6        8.64     -158.35    190.82 o 
  14   5   6       60.32      -61.16    159.95 o 
  15   5   6     3427.05     4170.77    544.03 o 
  16   5   6       65.62      152.91    188.37 o 
 -21   6   6        0.72      298.58    227.68 o 
 -20   6   6       76.24       38.43    215.70 o 
 -19   6   6       26.88     -183.73    201.61 o 
 -18   6   6      198.04      424.22    203.28 o 
 -17   6   6      152.88      121.98    188.78 o 
 -16   6   6      410.13      445.30    193.06 o 
 -15   6   6      293.08       80.80    170.67 o 
 -14   6   6        0.57      -88.53    164.58 o 
 -13   6   6      390.45      272.87    163.77 o 
 -12   6   6     1219.18     1038.17    140.61 o 
 -11   6   6      215.53       94.38    146.89 o 
 -10   6   6       22.80      174.81     94.68 o 
  -9   6   6      799.05      817.69    171.56 o 
  -8   6   6      943.63      895.60     87.13 o 
  -6   6   6       30.89       17.89     39.34 o 
  -5   6   6     1055.40      932.62     50.39 o 
  -4   6   6     2071.19     2268.36     72.43 o 
  -3   6   6       33.36       18.92     38.52 o 
  -2   6   6      203.06      261.21     36.34 o 
  -1   6   6      766.31      687.15     42.86 o 
   0   6   6        3.41      -70.61     35.31 o 
   1   6   6      160.95      198.72     51.14 o 
   2   6   6      215.29      172.71     42.92 o 
   3   6   6       18.90       82.09     48.00 o 
   4   6   6      314.87      304.45     61.21 o 
   5   6   6        1.68       -9.92     71.11 o 
   6   6   6      472.53      654.16    169.72 o 
   7   6   6       19.41       12.59    101.42 o 
   8   6   6      114.59       78.74    130.62 o 
   9   6   6      132.34       92.52    137.58 o 
  10   6   6       38.67      -17.03    196.53 o 
  11   6   6       65.33     -243.78    198.04 o 
  12   6   6       48.14      -53.92    205.85 o 
  13   6   6        0.06     -380.33    190.17 o 
  14   6   6      173.96      296.29    240.40 o 
  15   6   6      150.55      147.01    243.91 o 
 -20   7   6     1387.24     1623.89    283.74 o 
 -19   7   6       56.26       59.56    226.47 o 
 -18   7   6      241.50      174.11    217.64 o 
 -17   7   6      467.47      393.41    214.15 o 
 -15   7   6     2475.84     2533.47    282.84 o 
 -14   7   6        1.05       68.98    184.92 o 
 -13   7   6     1069.84      946.51    205.43 o 
 -12   7   6        9.88      -17.10    167.52 o 
 -11   7   6     7679.70     8369.48    562.43 o 
 -10   7   6       59.67      -55.06    103.89 o 
  -9   7   6     1922.72     1851.23    150.00 o 
  -8   7   6     5588.46     5183.68    174.84 o 
  -7   7   6       33.53      -56.40     63.42 o 
  -6   7   6        2.50      -89.44     59.06 o 
  -5   7   6     1492.40     1464.32     71.14 o 
  -4   7   6    20122.41    20206.58    299.24 o 
  -3   7   6      382.88      363.04     54.25 o 
  -2   7   6      105.95      119.54     45.30 o 
  -1   7   6     6172.59     6187.21    121.20 o 
   0   7   6      135.93      166.22     61.81 o 
   1   7   6      235.23      179.39     50.28 o 
   2   7   6      369.79      277.39     57.97 o 
   3   7   6    13910.78    13923.43    228.52 o 
   4   7   6     5891.88     5773.91    159.25 o 
   5   7   6       23.78       45.70     87.02 o 
   6   7   6      768.37      615.10    136.45 o 
   7   7   6      791.53      872.79    290.08 o 
   8   7   6     2327.99     2162.03    190.59 o 
   9   7   6        3.97     -190.68    142.53 o 
  10   7   6     2033.38     1722.85    217.52 o 
  11   7   6      552.68      108.92    216.23 o 
  12   7   6       50.67     -298.24    209.02 o 
  13   7   6       68.23       51.92    236.14 o 
  14   7   6       55.21      205.37    244.42 o 
 -19   8   6      957.93     1210.39    281.78 o 
 -18   8   6        6.29     -229.39    223.27 o 
 -17   8   6      300.42      137.92    230.19 o 
 -16   8   6     2855.15     3093.75    324.29 o 
 -15   8   6     3423.36     3692.68    341.75 o 
 -14   8   6      377.48      431.07    218.31 o 
 -13   8   6      397.95      483.36    207.06 o 
 -12   8   6     4222.94     4666.16    372.47 o 
 -11   8   6      733.58      516.96    134.89 o 
 -10   8   6        8.04      -54.62    116.11 o 
  -9   8   6       18.37     -177.79    114.02 o 
  -8   8   6      792.09      781.00     92.22 o 
  -7   8   6     2580.32     2420.41    109.32 o 
  -6   8   6        6.70      -63.24     68.12 o 
  -5   8   6     7508.35     7729.80    176.59 o 
  -4   8   6     1999.83     1871.82     89.91 o 
  -3   8   6        7.59      -41.40     61.42 o 
  -2   8   6      254.60      252.88     64.81 o 
  -1   8   6     9457.63     9784.64    237.50 o 
   0   8   6     4148.38     4062.39    123.28 o 
   1   8   6      107.71      185.85     61.47 o 
   2   8   6      143.43      239.52     70.47 o 
   3   8   6      649.11      829.65    173.30 o 
   4   8   6      859.05      446.15    223.60 o 
   5   8   6       16.28      142.83    105.29 o 
   6   8   6      422.89      259.07    143.13 o 
   7   8   6     7804.54     7961.45    340.07 o 
   8   8   6       24.83      108.20    144.36 o 
   9   8   6        1.16     -241.26    260.64 o 
  10   8   6       13.00      245.73    164.90 o 
  11   8   6     1084.04      699.82    185.31 o 
  12   8   6      338.65      -13.60    226.62 o 
  13   8   6       14.89      167.88    240.17 o 
  14   8   6       76.69      186.35    259.52 o 
 -18   9   6        3.72     -129.00    244.46 o 
 -17   9   6        7.84       11.03    226.29 o 
 -16   9   6      377.92      350.92    226.47 o 
 -15   9   6      432.69      300.61    232.78 o 
 -14   9   6      480.84      693.37    241.20 o 
 -13   9   6        6.75       62.37    217.18 o 
 -12   9   6       21.87       37.60    199.44 o 
 -11   9   6      359.95      358.11    148.76 o 
 -10   9   6      112.86      227.67    141.43 o 
  -9   9   6     1173.19     1133.92    126.62 o 
  -8   9   6      363.61      196.28     81.81 o 
  -6   9   6       55.88        6.77     77.92 o 
  -5   9   6     1405.41     1377.05    100.41 o 
  -4   9   6      543.76      365.56    113.13 o 
  -3   9   6     1853.71     1772.38    147.92 o 
  -2   9   6       48.73       31.54     78.80 o 
  -1   9   6      481.01      509.06     73.70 o 
   0   9   6       30.38       17.15     68.61 o 
   1   9   6      512.50      502.18     73.96 o 
   2   9   6      315.47      237.74     97.98 o 
   3   9   6     1255.54     1041.90    114.69 o 
   4   9   6      452.20      473.20    205.52 o 
   5   9   6        4.54       -8.21    121.28 o 
   6   9   6      456.64      317.18    132.90 o 
   7   9   6       86.01      464.08    242.48 o 
   8   9   6      146.62      421.31    253.88 o 
   9   9   6       98.30     -130.80    249.48 o 
  10   9   6      226.88      686.42    281.62 o 
  11   9   6      460.21      363.66    290.70 o 
 -17  10   6       27.58      151.70    241.33 o 
 -16  10   6        1.66      208.80    248.23 o 
 -15  10   6       73.20      -39.36    229.84 o 
 -14  10   6       32.41     -366.24    210.91 o 
 -13  10   6      323.77      337.82    230.01 o 
 -12  10   6     2340.08     2729.50    321.65 o 
 -11  10   6     1646.68     1582.94    153.29 o 
 -10  10   6      313.91      452.84    127.28 o 
  -9  10   6      133.09      177.03    118.52 o 
  -8  10   6     3448.29     3693.17    174.11 o 
  -7  10   6      617.16      598.26    112.79 o 
  -6  10   6       16.40      -34.53     98.03 o 
  -5  10   6     2682.57     2563.53    145.88 o 
  -4  10   6      732.04      686.64    103.87 o 
  -3  10   6       52.01      -48.51     88.48 o 
  -2  10   6      801.70      681.67     96.29 o 
  -1  10   6     2758.44     2659.76    124.82 o 
   0  10   6     7129.07     7503.86    241.59 o 
   1  10   6      154.09       56.68    103.89 o 
   2  10   6       14.69        4.17    135.94 o 
   3  10   6       25.84      -64.30    106.49 o 
   4  10   6       37.99       87.72    130.20 o 
   5  10   6        0.27      -31.63    131.87 o 
   6  10   6     1730.48     1910.24    172.70 o 
   7  10   6      212.82      121.51    252.16 o 
   8  10   6      244.67      -16.81    263.70 o 
   9  10   6       13.49      200.93    284.69 o 
  10  10   6      321.34      143.28    293.04 o 
  11  10   6     1025.29      885.75    319.30 o 
 -15  11   6       89.16      -66.03    241.69 o 
 -14  11   6       69.77      132.54    163.91 o 
 -13  11   6      282.15      259.39    175.69 o 
 -12  11   6        6.50       23.55    165.04 o 
 -11  11   6       62.06      240.42    231.45 o 
 -10  11   6      165.62       29.23    157.92 o 
  -9  11   6       19.80      -36.53    110.59 o 
  -8  11   6      139.40      -94.11    110.40 o 
  -7  11   6        9.44       -0.33    150.67 o 
  -6  11   6      573.75      542.69    116.84 o 
  -5  11   6       17.02       46.61    111.65 o 
  -4  11   6      590.81      443.75    168.76 o 
  -3  11   6      505.84      436.55    102.58 o 
  -2  11   6      230.10      276.00    100.13 o 
  -1  11   6     1457.82     1438.15    126.10 o 
   0  11   6      475.85      306.52     93.61 o 
   1  11   6      622.54      419.25    116.81 o 
   2  11   6        3.85       15.95    155.89 o 
   3  11   6       13.76       -9.42    119.69 o 
   4  11   6      230.48      118.48    160.85 o 
   5  11   6      193.30       79.32    171.55 o 
   6  11   6       48.95      242.37    193.81 o 
   7  11   6        2.57      -65.54    259.08 o 
   8  11   6      258.93      379.86    285.69 o 
   9  11   6       44.65     -232.27    277.86 o 
 -14  12   6      221.23      390.31    250.01 o 
 -13  12   6      342.62      139.57    186.93 o 
 -12  12   6     1319.59     1577.47    217.09 o 
 -11  12   6      511.81      723.68    195.38 o 
 -10  12   6       70.23      145.67    178.12 o 
  -9  12   6      334.46      126.51    124.02 o 
  -8  12   6      383.33      210.91    125.57 o 
  -7  12   6     1482.07     1601.29    181.47 o 
  -6  12   6       29.34      -66.21    117.02 o 
  -5  12   6       41.75        9.95    121.03 o 
  -4  12   6      712.15      613.95    258.37 o 
  -3  12   6        4.23      -58.94    115.98 o 
  -2  12   6       45.29       41.74    104.40 o 
  -1  12   6     1079.52     1166.33    234.08 o 
   0  12   6      988.02     1170.49    195.85 o 
   1  12   6      430.77      494.87    125.41 o 
   2  12   6       15.87      -71.07    121.34 o 
   3  12   6        2.11     -200.47    199.29 o 
   4  12   6       39.16      -38.94    151.41 o 
   5  12   6       85.84      123.55    150.60 o 
   6  12   6      343.81      292.64    157.99 o 
   7  12   6     1449.30     1326.28    313.72 o 
 -11  13   6       28.22     -272.20    246.45 o 
 -10  13   6        2.13      109.90    187.61 o 
  -9  13   6       14.59      -70.86    125.07 o 
  -8  13   6       49.69      197.34    131.18 o 
  -7  13   6      302.44      258.80    133.68 o 
  -6  13   6      150.47      304.59    133.96 o 
  -5  13   6       72.22       34.55    179.56 o 
  -4  13   6       12.83     -148.36    130.10 o 
  -3  13   6      224.35      294.74    131.20 o 
  -2  13   6      155.21      114.50    126.30 o 
  -1  13   6       39.65     -257.93    161.85 o 
   0  13   6      945.01      687.27    242.11 o 
   1  13   6       19.16       97.20    160.54 o 
   2  13   6      357.16      366.04    218.70 o 
   3  13   6      588.24      610.12    163.41 o 
   4  13   6      136.36      414.65    162.60 o 
  -7  14   6      424.17      340.22    282.16 o 
  -6  14   6       65.90      162.86    278.00 o 
  -5  14   6      913.80      574.18    300.48 o 
  -4  14   6        1.37      171.66    226.25 o 
  -3  14   6      134.07      459.11    256.30 o 
  -2  14   6       34.07     -460.02    230.01 o 
  -1  14   6      153.50      168.64    176.14 o 
   0  14   6      656.10      369.41    260.25 o 
   1  14   6       39.02     -305.97    249.23 o 
 -23   1   7      757.99      782.48    195.44 o 
 -22   1   7      349.87      214.98    170.88 o 
 -21   1   7       32.15     -120.28    154.55 o 
 -20   1   7     5104.61     5564.34    306.73 o 
 -19   1   7     3065.49     3047.75    229.58 o 
 -18   1   7      311.90      596.80    128.48 o 
 -17   1   7     1200.00     1126.66    140.66 o 
 -16   1   7     2767.44     2912.43    162.39 o 
 -15   1   7    12649.36    13475.87    299.30 o 
 -14   1   7       22.39       94.12     73.20 o 
 -13   1   7     4593.35     5042.22    136.10 o 
 -12   1   7     1525.30     1593.16     74.99 o 
 -11   1   7    12030.53    13214.02    253.88 o 
 -10   1   7        2.01      -34.87     39.11 o 
  -9   1   7     7642.09     8235.36    170.54 o 
  -8   1   7    56154.49    60667.57   1015.96 o 
  -7   1   7     1246.78     1399.59     46.48 o 
  -6   1   7     1121.75     1189.92     82.95 o 
  -5   1   7      645.43      880.54     33.74 o 
  -4   1   7    56055.93    58423.38    682.81 o 
  -3   1   7     9431.75     9631.45    107.38 o 
  -2   1   7     1048.60     1083.02     32.58 o 
  -1   1   7    41954.28    40669.32    430.69 o 
   0   1   7    10047.61    10538.35    132.46 o 
   1   1   7      330.86      297.77     24.83 o 
   2   1   7      177.55      195.17     27.48 o 
   3   1   7    14410.69    13627.37    166.61 o 
   4   1   7    17576.89    17267.21    246.45 o 
   5   1   7       46.28       46.59     53.04 o 
   6   1   7     2892.98     2877.52    188.73 o 
   7   1   7     1710.01     1564.40     90.75 o 
   8   1   7     3368.86     3622.14    217.50 o 
   9   1   7       51.27       50.33    111.73 o 
  10   1   7      398.24      523.66    134.89 o 
  11   1   7     8893.15     8904.66    343.61 o 
  12   1   7      313.11      520.43    149.82 o 
  13   1   7       12.01     -145.99    355.31 o 
  14   1   7      320.67      315.10    169.75 o 
  15   1   7      558.67      650.30    186.94 o 
  16   1   7       28.50       20.95    182.47 o 
 -23   2   7      212.53       48.28    192.61 o 
 -22   2   7      321.44      439.90    183.46 o 
 -21   2   7      108.14      -87.62    156.92 o 
 -20   2   7      372.26      432.97    161.76 o 
 -19   2   7     3248.49     3315.15    254.33 o 
 -18   2   7        4.63      -31.44    132.31 o 
 -17   2   7        6.90     -144.88    117.21 o 
 -16   2   7     6004.37     6101.88    242.21 o 
 -15   2   7      157.45      166.95     72.29 o 
 -14   2   7       88.47       83.84     67.54 o 
 -13   2   7      101.95       83.98     64.68 o 
 -12   2   7     7828.96     7882.45    197.35 o 
 -11   2   7     2372.54     2280.73    103.29 o 
 -10   2   7      445.66      461.65     57.65 o 
  -9   2   7    11649.06    12682.18    270.02 o 
  -8   2   7    11969.24    12534.82    266.06 o 
  -7   2   7     5462.42     5606.38    152.45 o 
  -6   2   7        7.29       -9.05     21.26 o 
  -5   2   7    11974.14    12331.52    182.54 o 
  -4   2   7    32984.86    33700.23    399.05 o 
  -3   2   7     1839.73     1760.47     44.63 o 
  -2   2   7      112.91      134.42     25.19 o 
  -1   2   7     8231.13     9270.38    118.30 o 
   0   2   7    47971.65    48553.46    533.19 o 
   1   2   7      360.80      351.86     29.19 o 
   2   2   7      212.91      198.69     26.76 o 
   3   2   7    14264.21    14067.19    181.55 o 
   4   2   7      925.84      867.10     44.50 o 
   5   2   7      130.87      123.58     40.40 o 
   6   2   7      197.79      172.02     62.92 o 
   7   2   7     9361.96     8785.42    252.43 o 
   8   2   7     2080.80     2054.64    159.70 o 
   9   2   7      152.27       21.02    114.92 o 
  10   2   7     2373.14     2173.37    178.49 o 
  11   2   7       28.69       38.26    132.14 o 
  12   2   7     1263.30     1052.26    168.58 o 
  13   2   7      126.32      238.78    157.78 o 
  14   2   7      860.61      629.22    178.79 o 
  15   2   7      351.28      310.44    270.50 o 
  16   2   7       64.94     -127.15    177.66 o 
 -23   3   7      175.51      102.30    189.25 o 
 -22   3   7      195.84      371.49    199.69 o 
 -21   3   7       13.96      131.98    174.00 o 
 -20   3   7       29.25      -67.75    157.35 o 
 -19   3   7      521.64      392.13    166.53 o 
 -18   3   7      153.55       45.12    145.04 o 
 -17   3   7      432.03      412.57    146.82 o 
 -16   3   7      915.51     1016.10    157.27 o 
 -15   3   7      110.10      195.88    118.70 o 
 -14   3   7      850.24      891.24     87.75 o 
 -13   3   7      672.67      772.03     80.74 o 
 -12   3   7      105.67      264.45     66.79 o 
 -11   3   7      156.84      187.43     62.10 o 
 -10   3   7       83.04       19.69     54.75 o 
  -9   3   7     4726.41     4519.14    114.03 o 
  -8   3   7    11567.01    12103.07    183.49 o 
  -7   3   7     7601.44     7584.96    173.53 o 
  -6   3   7       54.99       38.25     28.31 o 
  -5   3   7     9453.60     9606.33    146.01 o 
  -4   3   7       45.72       38.72     23.06 o 
  -3   3   7      314.41      276.03     27.45 o 
  -2   3   7     6930.77     6733.44     98.83 o 
  -1   3   7      128.70      115.30     25.27 o 
   0   3   7     1957.83     2044.98     50.26 o 
   1   3   7     1512.84     1565.80     42.83 o 
   2   3   7     3684.89     3619.78     70.42 o 
   3   3   7    14049.55    13971.20    199.12 o 
   4   3   7     1877.62     1935.45     74.19 o 
   5   3   7        6.44       -1.00     46.87 o 
   6   3   7     1230.52     1219.61     86.42 o 
   7   3   7     2064.62     2031.41    126.13 o 
   8   3   7        9.41      -85.13     89.68 o 
   9   3   7      111.21      121.13    118.82 o 
  10   3   7     2745.19     3151.73    358.03 o 
  11   3   7       27.27     -102.83    134.84 o 
  12   3   7      881.40      795.35    162.10 o 
  13   3   7       65.29       -0.49    153.01 o 
  14   3   7     1498.10     1162.09    194.86 o 
  15   3   7       64.59      469.01    184.93 o 
  16   3   7        9.89      180.76    187.46 o 
 -22   4   7       63.83      136.24    198.30 o 
 -21   4   7        0.82      -56.12    182.81 o 
 -20   4   7      476.97      321.35    186.69 o 
 -19   4   7      938.11      820.11    197.25 o 
 -18   4   7      446.86      380.06    166.94 o 
 -17   4   7       24.02      -15.34    145.44 o 
 -16   4   7      917.51      845.93    168.06 o 
 -15   4   7      841.13      720.57    119.07 o 
 -14   4   7        2.11     -108.39     93.97 o 
 -13   4   7     1473.20     1386.06    114.58 o 
 -12   4   7    11086.41    11574.00    273.91 o 
 -11   4   7     6995.61     6795.15    157.52 o 
 -10   4   7       13.69       12.17     38.71 o 
  -9   4   7      828.81      797.22     43.80 o 
  -8   4   7     1271.04     1247.07     54.45 o 
  -7   4   7     2442.23     2450.64     79.48 o 
  -6   4   7     1232.92     1212.10     41.51 o 
  -5   4   7    12243.16    11696.31    163.49 o 
  -4   4   7    30023.58    30813.46    418.46 o 
  -3   4   7     3103.94     3255.61     73.17 o 
  -2   4   7     1632.93     1845.45     52.45 o 
  -1   4   7     7714.78     7713.96    109.42 o 
   0   4   7    17508.75    16954.62    206.22 o 
   1   4   7      801.35      778.23     37.15 o 
   2   4   7     2298.01     2113.44     54.11 o 
   3   4   7      351.76      377.03     40.88 o 
   4   4   7       19.32        6.18     40.59 o 
   5   4   7      654.95      729.43     59.35 o 
   6   4   7     4217.09     4124.66    148.48 o 
   7   4   7     9402.36     9153.47    267.61 o 
   8   4   7     2820.39     2930.97    152.71 o 
   9   4   7      113.63       51.76    100.86 o 
  10   4   7      253.51      153.00    220.03 o 
  11   4   7        7.00       75.85    143.86 o 
  12   4   7      330.63      477.66    165.92 o 
  13   4   7      459.04      517.30    210.73 o 
  14   4   7      295.61      370.91    177.02 o 
  15   4   7      282.60      386.63    190.38 o 
  16   4   7        8.33       53.29    184.85 o 
 -22   5   7        0.99        9.18    206.13 o 
 -21   5   7        6.85       67.67    197.24 o 
 -20   5   7       39.67      -77.47    193.48 o 
 -19   5   7       12.91      -48.49    180.93 o 
 -18   5   7       36.57     -213.89    171.63 o 
 -17   5   7       54.85      -60.52    157.84 o 
 -16   5   7       10.48     -216.59    142.46 o 
 -15   5   7        2.98      121.40    150.63 o 
 -14   5   7       13.77      -41.63    104.35 o 
 -13   5   7      467.52      446.98     76.61 o 
 -12   5   7      299.96      147.10     72.19 o 
 -11   5   7      278.91      202.44     62.33 o 
 -10   5   7      107.42      124.11     49.09 o 
  -9   5   7      440.89      365.92     46.80 o 
  -8   5   7     1384.50     1293.98     61.03 o 
  -7   5   7     1085.07     1026.43     44.53 o 
  -6   5   7      994.03     1017.76     43.09 o 
  -5   5   7       10.55       34.05     31.08 o 
  -4   5   7      404.74      474.61     42.42 o 
  -3   5   7        3.01      -26.00     26.81 o 
  -2   5   7     3556.52     3598.10     73.62 o 
  -1   5   7        3.29      -23.72     31.40 o 
   0   5   7     4772.88     5083.80     90.13 o 
   1   5   7        1.75       65.12     34.61 o 
   2   5   7      458.50      372.60     39.44 o 
   3   5   7     1007.67      841.01     54.84 o 
   4   5   7        2.04       -2.32     63.32 o 
   5   5   7      128.13       84.83     69.92 o 
   6   5   7       27.97       58.00     80.73 o 
   7   5   7     3017.16     2754.70    152.68 o 
   8   5   7      353.29      367.48    109.48 o 
   9   5   7      184.10      149.73    113.32 o 
  10   5   7      781.79      599.07    158.95 o 
  11   5   7       56.96       68.95    151.26 o 
  12   5   7      107.51       55.74    185.29 o 
  13   5   7       49.29     -109.69    155.83 o 
  14   5   7      136.19      261.06    174.17 o 
  15   5   7      745.50      626.74    188.49 o 
 -21   6   7       24.53      115.05    220.45 o 
 -20   6   7      215.53      707.97    235.12 o 
 -19   6   7      208.49      508.33    215.01 o 
 -18   6   7      713.58      875.43    220.73 o 
 -17   6   7      367.72      408.66    196.24 o 
 -16   6   7     2021.28     2023.70    243.01 o 
 -15   6   7      309.06      494.97    186.13 o 
 -14   6   7       26.98      -90.79    156.09 o 
 -13   6   7     1957.21     1761.88    216.21 o 
 -12   6   7    14736.62    15590.77    660.78 o 
 -11   6   7     2593.31     2828.05    246.28 o 
 -10   6   7      208.92      242.83     99.46 o 
  -9   6   7      516.28      460.15     78.27 o 
  -8   6   7     2305.29     2422.64    108.97 o 
  -7   6   7      832.34      750.56     58.26 o 
  -6   6   7     1397.55     1288.80     55.90 o 
  -5   6   7     9211.94     8915.13    146.14 o 
  -4   6   7      123.21       90.77     41.49 o 
  -3   6   7     1893.62     1971.60     61.18 o 
  -2   6   7      691.55      654.91     43.18 o 
  -1   6   7    17317.18    16980.04    213.51 o 
   0   6   7     2458.77     2250.18     63.67 o 
   1   6   7     1015.72      912.17     56.72 o 
   2   6   7     5963.45     5672.08    109.86 o 
   3   6   7       63.00      188.54     50.92 o 
   4   6   7     1029.70     1102.45     75.05 o 
   5   6   7       33.47      159.61    103.72 o 
   6   6   7     3288.03     3801.86    180.74 o 
   7   6   7     3044.31     3032.73    149.98 o 
   8   6   7      967.25      990.62    156.85 o 
   9   6   7      573.51      483.26    123.80 o 
  10   6   7        2.07     -146.44    143.04 o 
  11   6   7        6.47       84.85    149.10 o 
  12   6   7      212.51       75.87    161.06 o 
  13   6   7      212.99      162.22    166.67 o 
  14   6   7     1687.60     2118.74    338.08 o 
 -20   7   7      139.26      136.84    237.64 o 
 -19   7   7      476.47      658.63    236.09 o 
 -18   7   7      133.77      328.70    214.92 o 
 -17   7   7      366.43      231.51    208.21 o 
 -16   7   7      571.63      397.42    210.92 o 
 -15   7   7      483.91      294.14    198.72 o 
 -14   7   7      213.88      280.11    184.52 o 
 -13   7   7      923.74      508.17    190.82 o 
 -12   7   7      512.91      421.35    183.23 o 
 -11   7   7      365.47       18.11    221.29 o 
 -10   7   7      111.15      275.02    110.49 o 
  -9   7   7     1239.87     1003.46    100.77 o 
  -8   7   7      723.07      486.50     72.58 o 
  -7   7   7     2328.66     2096.77     96.39 o 
  -6   7   7       12.74      -64.83     60.43 o 
  -5   7   7      826.14      811.00     63.45 o 
  -4   7   7     1636.97     1566.53     74.94 o 
  -3   7   7       42.80      -79.41     85.61 o 
  -2   7   7      610.87      483.33     52.19 o 
  -1   7   7      476.42      443.43     52.43 o 
   0   7   7       11.09      -21.93     52.91 o 
   1   7   7      588.74      587.32     71.61 o 
   2   7   7     2344.71     2291.88     86.26 o 
   3   7   7       82.73     -114.65    114.63 o 
   4   7   7     1398.13     1291.54     96.00 o 
   5   7   7       11.95      -10.30    113.70 o 
   6   7   7       34.79       58.82    184.04 o 
   7   7   7        5.63      103.54    137.59 o 
   8   7   7       55.86     -165.47    143.25 o 
   9   7   7      115.49      240.69    155.51 o 
  10   7   7     1329.28     1072.61    189.71 o 
  11   7   7      112.95       73.13    220.03 o 
  12   7   7        1.92      113.52    228.60 o 
  13   7   7       10.08     -382.60    218.42 o 
  14   7   7        4.85       65.92    254.31 o 
 -20   8   7        5.40      -34.71    241.00 o 
 -19   8   7      417.88      536.04    246.36 o 
 -18   8   7      351.24      991.09    257.92 o 
 -17   8   7      210.39      452.96    231.18 o 
 -16   8   7      131.17        2.22    219.93 o 
 -15   8   7      487.92      503.86    225.15 o 
 -14   8   7      586.77      234.29    207.78 o 
 -13   8   7     1635.61     1747.95    256.11 o 
 -12   8   7     3073.38     3933.37    348.71 o 
 -11   8   7     3362.80     3293.81    198.88 o 
 -10   8   7        2.17      -83.35     86.73 o 
  -9   8   7      574.73      440.79    101.50 o 
  -8   8   7      674.58      335.62    111.71 o 
  -7   8   7     2153.42     2113.59    105.05 o 
  -6   8   7       92.83      -70.26     70.55 o 
  -5   8   7     5443.39     5571.79    150.89 o 
  -4   8   7     4441.69     4979.61    144.98 o 
  -3   8   7       63.60       84.90     64.47 o 
  -2   8   7      604.17      590.34     69.63 o 
  -1   8   7     1948.31     1873.48     97.71 o 
   0   8   7     5203.46     5157.24    169.09 o 
   1   8   7      307.14      212.66     62.74 o 
   2   8   7     2451.27     2363.06    128.31 o 
   3   8   7      720.51      800.93     95.56 o 
   4   8   7        8.19       92.01     95.92 o 
   5   8   7      317.49      339.03    124.48 o 
   6   8   7      545.66      459.72    226.61 o 
   7   8   7     1790.54     1875.96    281.53 o 
   8   8   7      980.79     1153.98    265.47 o 
   9   8   7      214.30      246.09    254.11 o 
  10   8   7       43.43     -152.22    165.14 o 
  11   8   7       99.66       64.42    174.31 o 
  12   8   7      145.04     -149.24    225.88 o 
  13   8   7      152.40     -211.96    243.46 o 
 -19   9   7      288.66      118.87    252.14 o 
 -18   9   7       33.41      -65.30    242.58 o 
 -17   9   7      109.81      131.10    241.08 o 
 -16   9   7      574.27      504.66    239.68 o 
 -15   9   7      161.75      463.79    229.71 o 
 -14   9   7      929.49     1263.71    263.51 o 
 -13   9   7      462.73      579.68    230.72 o 
 -12   9   7      618.36      786.24    197.53 o 
 -11   9   7      288.60      111.58    108.22 o 
 -10   9   7        0.45       68.44    103.94 o 
  -9   9   7     2004.43     1863.90    108.36 o 
  -8   9   7     2870.62     3022.55    156.85 o 
  -7   9   7     4106.01     4520.19    163.04 o 
  -6   9   7      244.94      152.70     80.64 o 
  -5   9   7      732.49      772.52    103.71 o 
  -4   9   7      341.19      284.96     83.39 o 
  -3   9   7     1165.64     1304.93    110.97 o 
  -2   9   7     1881.78     1765.63    165.21 o 
  -1   9   7     3133.80     3439.30    148.92 o 
   0   9   7     1030.44     1083.55     84.43 o 
   1   9   7       46.59      -46.21    106.09 o 
   2   9   7       90.57      119.42    157.32 o 
   3   9   7     4468.66     4544.53    196.04 o 
   4   9   7     1952.86     1936.49    162.67 o 
   5   9   7      166.43      227.94    131.86 o 
   6   9   7      875.61      577.49    244.61 o 
   7   9   7      277.99      443.67    250.04 o 
   8   9   7       20.53     -121.19    249.85 o 
   9   9   7       14.49      -60.90    263.27 o 
  10   9   7     1696.16     1349.94    314.38 o 
  11   9   7       23.54       62.86    289.47 o 
 -17  10   7        6.68      362.82    246.29 o 
 -16  10   7        7.25     -337.16    219.92 o 
 -15  10   7      150.53      -63.20    149.44 o 
 -14  10   7      143.18      -44.19    260.50 o 
 -13  10   7        6.38       12.10    314.03 o 
 -12  10   7     1891.60     1792.31    159.02 o 
 -11  10   7      189.87      181.12    124.27 o 
 -10  10   7      119.30       76.53    118.72 o 
  -9  10   7     1221.47     1200.46    107.49 o 
  -8  10   7      914.22      638.57    115.04 o 
  -7  10   7      716.77      599.30    135.41 o 
  -6  10   7        0.67       19.77     98.48 o 
  -5  10   7      955.15     1082.83    156.02 o 
  -4  10   7       68.09      125.99    143.77 o 
  -3  10   7       15.47      -27.22     87.92 o 
  -2  10   7       49.64     -134.61     86.94 o 
  -1  10   7       19.84      -81.22     76.21 o 
   0  10   7      319.61      305.72     82.15 o 
   1  10   7       58.98     -156.61    103.78 o 
   2  10   7      183.68      120.84    108.53 o 
   3  10   7      276.57      534.86    116.55 o 
   4  10   7        6.61      177.97    136.21 o 
   5  10   7       95.87      141.93    137.94 o 
   6  10   7       34.56       -2.67    138.89 o 
   7  10   7     1081.53     1012.77    286.40 o 
   8  10   7      188.18     -143.48    272.82 o 
   9  10   7       11.03     -242.61    276.58 o 
  10  10   7      293.68       98.97    296.03 o 
 -16  11   7     1652.96     1695.29    298.16 o 
 -15  11   7     1415.96     1571.71    208.48 o 
 -14  11   7        2.77     -145.08    156.34 o 
 -13  11   7      515.86      162.17    289.00 o 
 -12  11   7      859.09      665.90    179.91 o 
 -11  11   7      548.63      386.32    169.15 o 
 -10  11   7       50.09     -116.13    213.04 o 
  -9  11   7     1717.77     1929.68    142.66 o 
  -8  11   7     7707.75     9003.52    273.57 o 
  -7  11   7     1059.20     1196.71    199.24 o 
  -6  11   7      276.39      295.63    116.30 o 
  -5  11   7      419.26      468.62    120.24 o 
  -4  11   7     2316.54     2201.57    236.96 o 
  -3  11   7      912.74      781.24    107.78 o 
  -2  11   7      686.69      530.23    104.13 o 
  -1  11   7      789.48      902.39    108.91 o 
   0  11   7     1180.94     1153.32    128.01 o 
   1  11   7        8.10     -141.03    110.79 o 
   2  11   7      135.31       49.48    116.56 o 
   3  11   7     2564.24     2583.37    159.75 o 
   4  11   7     1174.08     1218.95    165.97 o 
   5  11   7        6.03      -47.78    143.54 o 
   6  11   7      570.23      369.43    157.11 o 
   7  11   7      453.02      406.98    281.77 o 
   8  11   7        5.44      -15.68    281.38 o 
 -14  12   7        1.35      349.89    246.26 o 
 -13  12   7       62.59      300.26    188.19 o 
 -12  12   7      609.93      973.48    202.51 o 
 -11  12   7      562.27      801.01    246.66 o 
 -10  12   7        5.71      -51.19    172.87 o 
  -9  12   7        0.28      -72.58    161.70 o 
  -8  12   7       46.98      -74.56    145.33 o 
  -7  12   7       18.95       28.90    124.52 o 
  -6  12   7        3.79       67.65    121.76 o 
  -5  12   7       47.08      -83.72    121.80 o 
  -4  12   7       62.85      165.97    124.58 o 
  -3  12   7     1131.68     1021.82    119.20 o 
  -2  12   7       86.65      -83.53    200.38 o 
  -1  12   7       59.74      -49.23    116.29 o 
   0  12   7      453.27      388.07    242.27 o 
   1  12   7       51.89       39.57    124.49 o 
   2  12   7       36.67      123.24    134.82 o 
   3  12   7      168.04       66.00    130.42 o 
   4  12   7       79.56       -3.87    154.10 o 
   5  12   7       19.47     -154.30    145.34 o 
   6  12   7      320.95      419.61    202.08 o 
 -11  13   7      141.40      113.98    254.82 o 
 -10  13   7       56.32      369.96    190.77 o 
  -9  13   7      776.75      634.28    193.66 o 
  -8  13   7     1620.39     1904.17    161.89 o 
  -7  13   7        6.72       45.76    131.34 o 
  -6  13   7        2.43       37.98    130.88 o 
  -5  13   7      275.07      296.18    134.54 o 
  -4  13   7     2689.84     2576.16    207.16 o 
  -3  13   7       12.23       58.83    129.49 o 
  -2  13   7      236.29      141.59    129.71 o 
  -1  13   7     1742.90     1672.41    197.43 o 
   0  13   7       24.44      -50.91    163.07 o 
   1  13   7       63.07        8.64    217.77 o 
   2  13   7       10.25      -88.27    129.58 o 
   3  13   7       95.12       47.10    211.75 o 
  -6  14   7      218.42      358.86    289.31 o 
  -5  14   7      817.18      863.87    306.19 o 
  -4  14   7      777.12      741.96    241.73 o 
  -3  14   7        5.21      121.80    258.34 o 
  -2  14   7       35.49      -22.26    243.78 o 
  -1  14   7       13.68      117.14    239.10 o 
 -16   0   8     4989.95     5390.76    259.80 o 
 -15   0   8     8129.75     8851.09    696.41 o 
 -14   0   8     1260.59     1241.17    143.78 o 
 -13   0   8    15789.21    16872.96    528.28 o 
 -12   0   8     1736.22     1781.12    143.96 o 
 -11   0   8     2507.02     2700.64    178.02 o 
 -10   0   8       12.47      -27.38     80.27 o 
  -9   0   8     3189.75     3356.62    118.99 o 
  -8   0   8       62.60      102.15     37.41 o 
  -7   0   8     4818.43     5604.17    146.60 o 
  -6   0   8     2303.94     2562.22     83.34 o 
  -5   0   8    59024.46    63815.62   1009.77 o 
  -4   0   8     6332.63     6085.70    122.60 o 
  -3   0   8     6657.58     6856.95    134.20 o 
  -2   0   8     5999.82     6273.05    127.52 o 
  -1   0   8    10605.17    10736.88    175.08 o 
   0   0   8     6973.80     7181.48    140.24 o 
   1   0   8      805.17      776.82     62.57 o 
   2   0   8    23523.08    22690.81    370.51 o 
   3   0   8     3381.14     3606.28    113.78 o 
   4   0   8      617.66      575.61     47.82 o 
   5   0   8      169.41      141.65    100.73 o 
   6   0   8     8521.68     8454.01    295.76 o 
   7   0   8     8780.50     9040.12    314.94 o 
   8   0   8      189.06      210.94    160.58 o 
   9   0   8     1103.93     1017.22    202.79 o 
  10   0   8     2403.50     2116.92    257.52 o 
  11   0   8      549.41      730.02    215.24 o 
  12   0   8        7.97      273.66    214.89 o 
  13   0   8      104.85       -0.29    224.24 o 
  14   0   8     1816.78     2425.93    327.23 o 
  15   0   8      177.21       62.06    259.92 o 
  16   0   8        9.32        3.93    271.42 o 
 -21   1   8        2.49       88.91    141.52 o 
 -20   1   8      164.66       32.29    132.31 o 
 -19   1   8      218.94      340.17    128.78 o 
 -18   1   8      868.78     1022.34    140.88 o 
 -17   1   8      682.60      699.15    122.29 o 
 -16   1   8     1066.44     1091.90    126.15 o 
 -15   1   8     2905.59     2985.44    188.43 o 
 -14   1   8      245.20      271.54     59.65 o 
 -13   1   8      277.00      178.06     56.85 o 
 -12   1   8       38.14       87.03     50.20 o 
 -11   1   8     6144.22     6885.32    156.94 o 
 -10   1   8      333.31      367.89     49.91 o 
  -9   1   8     7759.31     8218.37    172.58 o 
  -8   1   8      361.92      488.95     37.59 o 
  -7   1   8     1029.16     1187.87     52.81 o 
  -6   1   8      803.77      906.45     36.77 o 
  -5   1   8     7581.39     8015.57    120.22 o 
  -4   1   8     2076.07     2402.99     51.10 o 
  -3   1   8     1857.62     2034.00     49.11 o 
  -2   1   8      891.08     1012.02     31.44 o 
  -1   1   8     3765.73     3830.91     66.59 o 
   0   1   8      303.47      369.21     27.79 o 
   1   1   8      214.46      204.95     25.25 o 
   2   1   8      108.90      121.56     26.39 o 
   3   1   8     4252.39     4149.32     78.72 o 
   4   1   8      461.95      508.97     45.34 o 
   5   1   8        2.54     -106.01     60.76 o 
   6   1   8     3735.07     3634.63    145.60 o 
   7   1   8     1721.56     1744.53    176.24 o 
   8   1   8      104.37       70.21    114.24 o 
   9   1   8       21.33       46.06    121.91 o 
  10   1   8     2549.56     2785.22    302.61 o 
  11   1   8      127.41      151.14    143.79 o 
  12   1   8       13.72      153.30    151.01 o 
  13   1   8      434.04      296.36    164.74 o 
  14   1   8      182.15      323.98    363.99 o 
  15   1   8       45.81       -2.17    180.02 o 
  16   1   8       65.56      -88.47    186.78 o 
 -23   2   8     1065.54     1159.82    206.67 o 
 -22   2   8      197.58      126.43    168.05 o 
 -21   2   8      989.00      720.28    177.00 o 
 -20   2   8      112.32       71.27    145.24 o 
 -19   2   8     3824.20     3856.98    266.68 o 
 -18   2   8       48.26       76.76    127.26 o 
 -17   2   8      548.99      529.75    131.64 o 
 -16   2   8     8847.58     8785.58    300.14 o 
 -15   2   8      899.54      980.84    119.50 o 
 -14   2   8       13.13      -62.63     65.14 o 
 -13   2   8       36.16       -5.66     62.33 o 
 -12   2   8     2982.56     2948.04    191.24 o 
 -11   2   8    11245.06    11627.64    258.97 o 
 -10   2   8      238.15      185.83     53.11 o 
  -9   2   8    14714.65    15860.92    329.07 o 
  -8   2   8     2007.14     1972.61     64.69 o 
  -7   2   8     2372.80     2316.66     59.08 o 
  -6   2   8     1437.95     1624.19     63.97 o 
  -5   2   8    20986.81    21852.45    265.28 o 
  -4   2   8     9299.08     8643.56    125.73 o 
  -3   2   8     1519.47     1598.27     40.00 o 
  -2   2   8      669.51      649.29     30.05 o 
  -1   2   8     6310.92     6755.02     96.09 o 
   0   2   8      798.32      628.02     34.46 o 
   1   2   8     2005.61     1935.04     64.41 o 
   2   2   8     4845.09     4843.51     90.62 o 
   3   2   8    13973.92    13750.27    181.88 o 
   4   2   8     2282.65     2411.97     74.89 o 
   5   2   8       51.47       10.00     47.40 o 
   6   2   8     1318.17     1286.05    105.73 o 
   7   2   8     4715.40     4724.32    192.56 o 
   8   2   8      661.71      937.07    154.94 o 
   9   2   8      163.57      203.91    125.37 o 
  10   2   8      824.66      757.11    149.31 o 
  11   2   8        1.16       31.54    144.09 o 
  12   2   8       31.51      -32.35    152.64 o 
  13   2   8        3.71      -74.17    156.12 o 
  14   2   8      319.85      259.60    177.69 o 
  15   2   8      696.98      957.88    203.93 o 
 -23   3   8        0.04       68.21    185.36 o 
 -22   3   8        4.22     -339.20    169.60 o 
 -21   3   8        3.66     -307.44    153.72 o 
 -20   3   8     1803.21     2049.79    222.42 o 
 -19   3   8      494.25      728.53    172.95 o 
 -18   3   8      108.34      178.35    145.78 o 
 -17   3   8      319.72      227.27    134.98 o 
 -16   3   8     1623.33     1797.54    167.94 o 
 -15   3   8     1330.65     1445.19    127.08 o 
 -14   3   8       11.54       27.81     83.70 o 
 -13   3   8     2865.82     2874.06    138.16 o 
 -12   3   8     3307.78     3325.09    131.33 o 
 -11   3   8     1091.77     1259.90     83.83 o 
 -10   3   8      406.04      387.47     47.47 o 
  -9   3   8     2793.96     2625.14     67.91 o 
  -8   3   8     2908.23     2618.30     84.23 o 
  -7   3   8     2389.65     2116.38     63.33 o 
  -6   3   8     2521.66     2632.31     73.20 o 
  -5   3   8      947.03     1061.60     36.86 o 
  -4   3   8        8.09      -15.22     27.99 o 
  -3   3   8       10.75       18.70     22.04 o 
  -2   3   8    10909.14    11238.92    142.41 o 
  -1   3   8     8471.53     7852.46    109.83 o 
   0   3   8     5415.74     5107.66     84.26 o 
   1   3   8       37.14       22.24     27.81 o 
   2   3   8      849.56      949.78     40.41 o 
   3   3   8      195.00      233.25     32.75 o 
   4   3   8      244.75      329.82     48.33 o 
   5   3   8       33.45       67.06     52.89 o 
   6   3   8     6528.18     6393.81    187.12 o 
   7   3   8      295.92      208.34     96.98 o 
   8   3   8      255.97      141.38    100.49 o 
   9   3   8        1.93      118.55    130.41 o 
  10   3   8     3699.85     3833.46    410.13 o 
  11   3   8     2620.98     2436.38    207.02 o 
  12   3   8      240.73      547.55    165.25 o 
  13   3   8      313.07      391.70    173.24 o 
  14   3   8        6.88      209.14    176.98 o 
  15   3   8       56.74      214.52    177.94 o 
 -23   4   8      705.02      837.48    216.07 o 
 -22   4   8       11.17      -38.93    183.72 o 
 -21   4   8       94.20      171.99    188.77 o 
 -20   4   8       22.06     -151.60    169.30 o 
 -19   4   8      449.83      653.63    179.12 o 
 -18   4   8      751.03      752.27    175.22 o 
 -17   4   8      184.56      163.17    147.75 o 
 -16   4   8      590.87      840.68    164.55 o 
 -15   4   8     1552.67     1568.48    186.36 o 
 -14   4   8      823.89      598.62    109.80 o 
 -13   4   8      136.99       92.28     87.05 o 
 -12   4   8     1596.64     1396.11     99.19 o 
 -11   4   8     2126.52     1942.11     73.67 o 
 -10   4   8       68.32       35.83     33.68 o 
  -9   4   8     1515.52     1531.73     59.36 o 
  -8   4   8     4396.25     4518.77    108.80 o 
  -7   4   8     3027.61     2976.90     82.12 o 
  -6   4   8       10.71       37.27     26.37 o 
  -5   4   8      558.24      606.42     40.13 o 
  -4   4   8    33751.77    34317.07    465.58 o 
  -3   4   8      204.00      223.54     27.48 o 
  -2   4   8      249.85      314.27     33.32 o 
  -1   4   8     4585.76     4550.38     81.29 o 
   0   4   8    16566.11    17266.25    201.91 o 
   1   4   8       73.20       81.89     31.81 o 
   2   4   8       39.34       57.75     38.04 o 
   3   4   8     6021.07     5707.82    113.07 o 
   4   4   8      538.62      522.71     60.72 o 
   5   4   8      103.78       58.47     57.22 o 
   6   4   8      867.42      951.75    125.01 o 
   7   4   8     1482.36     1492.07    125.13 o 
   8   4   8      859.39      985.68    153.46 o 
   9   4   8        2.21      -18.15    130.96 o 
  10   4   8      867.91      813.29    169.14 o 
  11   4   8     1411.45     1178.07    255.33 o 
  12   4   8      173.33      186.82    163.55 o 
  13   4   8       52.30      245.39    166.38 o 
  14   4   8       29.63      221.59    175.15 o 
  15   4   8       94.06      382.26    265.83 o 
 -22   5   8      280.50      767.56    224.94 o 
 -21   5   8       95.02       76.45    197.89 o 
 -20   5   8     2125.71     2759.42    276.24 o 
 -19   5   8     3245.53     3632.67    314.65 o 
 -18   5   8        2.84     -171.75    163.61 o 
 -17   5   8       31.62       13.78    155.97 o 
 -16   5   8      405.29      373.03    164.94 o 
 -15   5   8     4745.89     5105.27    326.22 o 
 -14   5   8       66.17      177.32    141.71 o 
 -13   5   8     3108.94     3145.67    142.96 o 
 -12   5   8    13635.77    13536.72    334.26 o 
 -11   5   8      458.91      427.73     55.85 o 
 -10   5   8       13.88      -93.40     48.24 o 
  -9   5   8     2099.37     2093.95     79.57 o 
  -8   5   8    21525.71    21378.12    363.21 o 
  -7   5   8     8179.28     8265.31    120.22 o 
  -6   5   8      743.49      709.73     43.70 o 
  -5   5   8     9346.28     9340.23    154.71 o 
  -4   5   8      241.87      324.77     39.33 o 
  -3   5   8     3489.00     3276.72     70.44 o 
  -2   5   8     1328.63     1208.37     46.10 o 
  -1   5   8    26547.96    25935.96    305.64 o 
   0   5   8     8473.75     7877.28    119.76 o 
   1   5   8        1.15        2.99     36.88 o 
   2   5   8      669.16      658.75     48.12 o 
   3   5   8      248.90      307.31     67.63 o 
   4   5   8     8958.98     8954.28    317.38 o 
   5   5   8        5.55       17.44     71.83 o 
   6   5   8     2257.69     1999.23    109.20 o 
   7   5   8     3629.62     4255.71    201.26 o 
   8   5   8       13.18       19.74    150.04 o 
   9   5   8      197.95        6.74    115.31 o 
  10   5   8      397.02       24.29    155.67 o 
  11   5   8     1527.93     1921.16    498.37 o 
  12   5   8      172.36       88.46    168.10 o 
  13   5   8      103.79      -72.14    166.30 o 
  14   5   8       27.43      128.00    184.02 o 
 -21   6   8       77.26       -1.45    211.93 o 
 -20   6   8      367.86      393.51    215.74 o 
 -19   6   8        5.42     -172.70    186.79 o 
 -18   6   8        0.83     -242.94    174.41 o 
 -17   6   8       87.38     -169.01    169.61 o 
 -16   6   8      295.14      102.91    175.38 o 
 -15   6   8     1160.74      901.23    193.66 o 
 -14   6   8      145.42      123.92    161.24 o 
 -13   6   8       50.12       80.23    152.97 o 
 -12   6   8      896.16      860.36    110.54 o 
 -11   6   8      281.05      237.37     92.91 o 
 -10   6   8      134.13      153.94     72.93 o 
  -9   6   8      640.26      478.60     80.45 o 
  -8   6   8      203.75      112.70     64.94 o 
  -7   6   8      225.00      151.34     51.27 o 
  -6   6   8        1.38       38.31     45.68 o 
  -5   6   8      344.93      350.96     70.78 o 
  -4   6   8       78.99      129.55     47.36 o 
  -3   6   8      134.33       75.26     45.49 o 
  -2   6   8      569.39      557.42     46.10 o 
  -1   6   8      275.92      279.13     42.21 o 
   0   6   8      122.68       75.98     40.84 o 
   1   6   8      221.32      177.19     46.90 o 
   2   6   8       75.40       53.91     45.69 o 
   3   6   8      971.11      976.65     69.35 o 
   4   6   8      136.51      204.27     84.42 o 
   5   6   8        1.26       84.73     97.34 o 
   6   6   8       57.07       57.81    218.54 o 
   7   6   8       23.70       89.19    135.36 o 
   8   6   8       56.77      174.84    118.04 o 
   9   6   8        0.27      -21.27    122.86 o 
  10   6   8       73.47      -16.60    149.02 o 
  11   6   8      279.60      396.88    172.42 o 
  12   6   8      721.53      559.88    177.44 o 
  13   6   8       55.59      171.05    178.94 o 
  14   6   8       81.65      524.29    285.02 o 
 -21   7   8        8.22      157.11    235.43 o 
 -20   7   8     1629.83     1278.26    265.56 o 
 -19   7   8     1182.45     1655.12    265.90 o 
 -18   7   8       51.06      -96.32    199.52 o 
 -17   7   8       34.05      -29.88    201.00 o 
 -16   7   8     1107.48      768.71    222.41 o 
 -15   7   8     3352.27     3854.33    337.18 o 
 -14   7   8        4.81       34.96    176.36 o 
 -13   7   8     3011.15     2776.26    274.64 o 
 -12   7   8     2016.84     1771.42    146.41 o 
 -11   7   8      195.34      102.74     84.98 o 
 -10   7   8       28.41       91.18     80.72 o 
  -9   7   8     3677.77     3901.05    170.40 o 
  -8   7   8    15851.39    17228.59    345.59 o 
  -7   7   8     4580.47     4694.57    148.01 o 
  -6   7   8       26.32       10.83     65.51 o 
  -5   7   8     3297.10     3262.00    165.84 o 
  -4   7   8      690.56      653.31     64.32 o 
  -3   7   8     2682.09     2769.55     93.77 o 
  -2   7   8     1937.20     2015.65     72.33 o 
  -1   7   8    10226.75    10173.73    190.87 o 
   0   7   8     5182.08     5032.46    130.67 o 
   1   7   8       18.98       84.32     56.76 o 
   2   7   8      383.23      307.10     82.32 o 
   3   7   8     3040.43     3003.19    202.80 o 
   4   7   8     2660.53     2785.90    123.22 o 
   5   7   8      124.51      -13.24    122.86 o 
   6   7   8      827.62      942.82    160.50 o 
   7   7   8     2008.88     2163.20    139.76 o 
   8   7   8      115.44      177.88    201.07 o 
   9   7   8        0.05      -95.86    250.95 o 
  10   7   8       18.13      177.46    164.52 o 
  11   7   8     2555.90     3591.66    383.77 o 
  12   7   8       63.85       -4.06    241.25 o 
  13   7   8       12.57     -197.83    238.31 o 
 -20   8   8      218.19      122.14    243.30 o 
 -19   8   8       17.40     -438.91    219.46 o 
 -18   8   8      122.05      128.92    227.10 o 
 -17   8   8      202.17       91.59    221.03 o 
 -16   8   8      512.34      537.24    239.24 o 
 -15   8   8     1333.95     1621.82    258.37 o 
 -14   8   8       18.47       61.51    121.84 o 
 -13   8   8      260.04      261.50    154.09 o 
 -12   8   8     3462.71     2658.59    185.08 o 
 -11   8   8     1821.04     1764.03    129.92 o 
 -10   8   8        0.83       80.52     91.83 o 
  -9   8   8     2440.92     2657.92    147.34 o 
  -8   8   8     4428.83     4343.80    153.44 o 
  -7   8   8      236.66      163.39     74.86 o 
  -6   8   8      793.12      634.79     83.31 o 
  -5   8   8       55.83       96.82     65.44 o 
  -4   8   8    10742.29    10949.10    221.84 o 
  -3   8   8      810.95      755.88     85.07 o 
  -2   8   8       29.60      157.85     66.22 o 
  -1   8   8      260.30      228.08     69.56 o 
   0   8   8        7.66      -54.76     65.50 o 
   1   8   8        0.13       96.47     79.84 o 
   2   8   8     1398.28     1458.37    214.88 o 
   3   8   8     1565.44     1455.82    153.98 o 
   4   8   8     1115.63     1165.03    162.99 o 
   5   8   8       68.91      442.47    223.59 o 
   6   8   8        4.87       46.41    223.11 o 
   7   8   8     1154.16     1493.13    277.47 o 
   8   8   8      943.97      843.36    268.92 o 
   9   8   8       14.89      -97.69    254.16 o 
  10   8   8      534.38      834.79    294.81 o 
  11   8   8      127.17      472.89    299.48 o 
 -19   9   8       62.10      176.41    148.90 o 
 -18   9   8        0.73      -76.04    146.51 o 
 -17   9   8      471.57      597.69    157.00 o 
 -16   9   8      430.94      187.28    164.57 o 
 -15   9   8      400.92      566.29    150.56 o 
 -14   9   8        3.29       52.13    131.93 o 
 -13   9   8      337.90      262.12    145.09 o 
 -12   9   8      752.41      621.39    121.26 o 
 -11   9   8       60.19       73.25    107.63 o 
 -10   9   8       40.50     -113.12    100.36 o 
  -9   9   8     1049.65     1117.65    124.22 o 
  -8   9   8     1007.29     1179.01    100.40 o 
  -7   9   8       19.27      -52.75     87.12 o 
  -6   9   8      104.82      176.91     82.80 o 
  -5   9   8      239.98      195.90     95.38 o 
  -4   9   8     1373.80     1151.93     98.72 o 
  -3   9   8      115.88       26.37     80.02 o 
  -2   9   8      640.50      771.94     93.61 o 
  -1   9   8     3499.74     3514.62    155.89 o 
   0   9   8      803.26      610.50     99.21 o 
   1   9   8      240.80      290.40    101.99 o 
   2   9   8      135.68       62.56    102.30 o 
   3   9   8      514.99      643.64    115.60 o 
   4   9   8     1675.95     1706.52    160.97 o 
   5   9   8        3.96      104.14    156.97 o 
   6   9   8     1377.18     1388.66    279.23 o 
   7   9   8       36.85       24.92    260.82 o 
   8   9   8        7.79      126.36    272.76 o 
   9   9   8        0.46      192.16    286.91 o 
  10   9   8      456.21      781.10    312.59 o 
  11   9   8      260.80      409.48    309.50 o 
 -17  10   8      100.30       -4.09    153.87 o 
 -16  10   8      701.43      972.76    179.14 o 
 -15  10   8      197.59      353.81    158.07 o 
 -14  10   8       11.24      254.91    154.13 o 
 -13  10   8      300.72      457.22    155.70 o 
 -12  10   8      922.64     1002.01    142.52 o 
 -11  10   8     1057.31     1306.57    146.64 o 
 -10  10   8        9.67      -53.56    142.57 o 
  -9  10   8     2070.41     2059.62    122.03 o 
  -8  10   8      539.20      412.82    112.37 o 
  -7  10   8       66.86      125.23    105.18 o 
  -6  10   8      657.12      523.75    111.41 o 
  -5  10   8     6247.21     6874.82    234.11 o 
  -4  10   8     1358.40     1383.09    123.51 o 
  -3  10   8      363.73      297.01     95.51 o 
  -2  10   8       28.53      -51.03     88.43 o 
  -1  10   8       79.03      123.95     80.96 o 
   0  10   8     1722.90     1682.40    109.65 o 
   1  10   8       22.70       30.59    107.11 o 
   2  10   8      697.16      690.80    120.95 o 
   3  10   8     6246.74     6847.56    394.36 o 
   4  10   8       13.51      -42.84    134.54 o 
   5  10   8       17.81        6.96    138.58 o 
   6  10   8      111.03      185.05    256.13 o 
   7  10   8      992.54      659.54    291.13 o 
   8  10   8      638.07      925.91    307.29 o 
   9  10   8       79.06      452.54    301.90 o 
  10  10   8       72.33      156.58    301.96 o 
 -16  11   8      166.89      265.68    171.92 o 
 -15  11   8       17.44      -78.46    157.03 o 
 -14  11   8       27.52       -1.70    248.12 o 
 -13  11   8        0.43     -109.89    132.13 o 
 -12  11   8      204.99      236.53    172.39 o 
 -11  11   8        3.32       19.46    163.72 o 
 -10  11   8      386.47      370.39    165.57 o 
  -9  11   8       72.67      -22.97    113.50 o 
  -8  11   8        9.28      -98.12    173.91 o 
  -7  11   8      142.10       79.78    114.73 o 
  -6  11   8       99.54      182.22    115.11 o 
  -5  11   8      115.91       69.76    114.74 o 
  -4  11   8      397.08      346.80    118.28 o 
  -3  11   8       53.24       24.65     98.81 o 
  -2  11   8      212.27       80.17     99.15 o 
  -1  11   8      332.20      333.85    114.51 o 
   0  11   8       84.01       72.72    114.00 o 
   1  11   8       10.57     -141.67    113.01 o 
   2  11   8      382.42      379.94    124.53 o 
   3  11   8     1057.74      767.23    134.13 o 
   4  11   8      790.44      770.61    309.89 o 
   5  11   8       33.21     -109.01    149.03 o 
   6  11   8      534.27      599.57    272.66 o 
   7  11   8     1073.54     1360.66    303.61 o 
 -14  12   8       18.52       79.18    194.28 o 
 -13  12   8      181.59      168.52    183.06 o 
 -12  12   8     1117.33     1613.32    214.72 o 
 -11  12   8      448.66      318.35    210.88 o 
 -10  12   8        0.48      161.21    191.25 o 
  -9  12   8      935.92     1106.46    282.56 o 
  -8  12   8      109.26     -125.13    124.52 o 
  -7  12   8       63.84     -214.25    121.70 o 
  -6  12   8      126.81      126.10    122.99 o 
  -5  12   8     2901.47     2892.44    172.04 o 
  -4  12   8     2014.07     2267.90    161.33 o 
  -3  12   8      285.85      286.45    110.75 o 
  -2  12   8      227.92       83.18    123.40 o 
  -1  12   8      571.95      585.00    125.96 o 
   0  12   8     1871.25     1763.85    191.71 o 
   1  12   8       23.17      203.00    126.39 o 
   2  12   8     1771.39     1825.22    251.96 o 
   3  12   8      262.99      283.47    188.76 o 
   4  12   8       18.12      123.66    153.12 o 
   5  12   8       41.55      -44.65    154.13 o 
 -11  13   8       50.49      119.29    266.08 o 
 -10  13   8      280.64      329.17    191.91 o 
  -9  13   8       63.66      206.35    218.39 o 
  -8  13   8      576.85      479.01    184.28 o 
  -7  13   8        4.96      163.57    132.39 o 
  -6  13   8        2.56      -99.34    128.66 o 
  -5  13   8      151.07       95.98    132.42 o 
  -4  13   8       15.81       37.92    132.68 o 
  -3  13   8       90.57     -133.80    128.74 o 
  -2  13   8      444.52      306.79    173.74 o 
  -1  13   8      157.87       81.70    377.04 o 
   0  13   8        7.96       79.28    168.65 o 
   1  13   8      135.44       17.72    165.05 o 
   2  13   8        0.83      -95.91    130.88 o 
   3  13   8     1202.68     1372.77    266.32 o 
  -3  14   8      230.02      157.55    159.92 o 
  -2  14   8      108.61      442.72    248.71 o 
 -20   1   9      260.53      297.93    130.27 o 
 -19   1   9     4921.79     5636.84    284.72 o 
 -18   1   9      149.52      262.33    112.17 o 
 -17   1   9     2201.23     2299.50    183.25 o 
 -16   1   9      258.86      228.19     84.82 o 
 -15   1   9     2856.06     2897.01    199.96 o 
 -14   1   9      423.41      499.31     85.35 o 
 -13   1   9     6410.14     6762.61    165.02 o 
 -12   1   9    30701.91    32520.47    571.09 o 
 -11   1   9     4929.76     5272.33    135.74 o 
 -10   1   9       86.97      121.73     46.58 o 
  -9   1   9      139.31      193.21     29.68 o 
  -8   1   9     9242.85     9093.48    180.89 o 
  -7   1   9    12409.53    13075.01    186.28 o 
  -6   1   9     2195.95     2301.88     60.97 o 
  -5   1   9    14974.38    15464.34    210.33 o 
  -4   1   9     9887.79    10402.52    131.81 o 
  -3   1   9      206.19      276.82     24.74 o 
  -2   1   9     2776.26     2929.01     60.65 o 
  -1   1   9    43820.42    44893.25    504.35 o 
   0   1   9    26553.76    26171.61    303.93 o 
   1   1   9       14.91       -1.87     25.57 o 
   2   1   9      948.06      942.45     42.13 o 
   3   1   9     4625.44     4531.93     82.16 o 
   4   1   9     5685.85     5853.01    143.65 o 
   5   1   9      180.04      118.24     71.78 o 
   6   1   9      830.86      925.24     90.20 o 
   7   1   9     6897.74     6845.97    232.01 o 
   8   1   9     1115.83     1019.04    148.86 o 
   9   1   9       86.57     -200.36    223.40 o 
  10   1   9      219.60      202.58    146.17 o 
  11   1   9     1120.16     1514.03    189.52 o 
  12   1   9        5.57     -164.82    147.26 o 
  13   1   9      128.60      187.43    167.81 o 
  14   1   9      402.35       83.30    176.98 o 
  15   1   9       49.71       51.46    192.27 o 
 -23   2   9      782.55      683.06    185.06 o 
 -22   2   9      409.86       78.63    158.09 o 
 -21   2   9      134.38      124.68    148.81 o 
 -20   2   9      305.69      264.34    147.05 o 
 -19   2   9       38.24      -51.20    128.56 o 
 -18   2   9      904.21     1021.87    150.36 o 
 -17   2   9       81.56      189.90    116.16 o 
 -16   2   9     3872.19     3992.11    425.09 o 
 -15   2   9     3783.59     4022.77    166.30 o 
 -14   2   9      250.08      208.03     69.74 o 
 -13   2   9      322.88      282.48     68.39 o 
 -12   2   9      343.27      275.15     66.21 o 
 -11   2   9     5555.02     5766.21    161.46 o 
 -10   2   9      107.23      103.68     52.69 o 
  -9   2   9      827.72      858.98     42.93 o 
  -8   2   9    28366.64    29964.14    495.22 o 
  -7   2   9       16.46      -12.86     23.66 o 
  -6   2   9      746.41      820.50     38.92 o 
  -5   2   9      620.76      630.31     27.65 o 
  -4   2   9    15682.56    16276.64    195.65 o 
  -3   2   9      490.63      473.68     27.87 o 
  -2   2   9      334.12      350.56     28.20 o 
  -1   2   9      687.72      531.18     34.34 o 
   0   2   9       57.86       55.95     29.57 o 
   1   2   9      364.67      370.31     34.87 o 
   2   2   9       20.14       76.26     29.00 o 
   3   2   9     8055.53     8338.11    128.30 o 
   4   2   9     7702.69     7332.08    150.45 o 
   5   2   9        0.13      -19.59     58.36 o 
   6   2   9        9.31      -46.84     75.73 o 
   7   2   9     3681.78     3724.73    231.42 o 
   8   2   9      694.78      792.63    112.47 o 
   9   2   9      315.18       79.20    134.72 o 
  10   2   9       13.57     -261.25    137.05 o 
  11   2   9      970.95     1332.77    191.35 o 
  12   2   9       87.95       75.77    159.12 o 
  13   2   9      556.10      330.58    165.29 o 
  14   2   9       42.87      155.36    173.37 o 
  15   2   9      749.88      778.49    236.00 o 
 -23   3   9       69.06      -47.56    175.86 o 
 -22   3   9       44.07     -117.43    167.86 o 
 -21   3   9      450.08      418.50    171.35 o 
 -20   3   9     1996.16     2111.76    218.99 o 
 -19   3   9      164.31      207.98    147.26 o 
 -18   3   9      151.81       -4.81    134.44 o 
 -17   3   9      306.88      375.79    138.95 o 
 -16   3   9     1633.17     1838.90    178.64 o 
 -15   3   9        8.62      -28.02     90.03 o 
 -14   3   9        4.92      -46.85     79.13 o 
 -13   3   9     4013.94     3960.26    179.00 o 
 -12   3   9     2264.76     2577.10    120.69 o 
 -11   3   9      401.06      427.74     68.94 o 
 -10   3   9      434.28      346.99     33.97 o 
  -9   3   9     3263.11     3353.25     89.87 o 
  -8   3   9    19426.10    19996.67    289.42 o 
  -7   3   9      108.13      120.86     39.15 o 
  -6   3   9     2142.17     2093.13     59.29 o 
  -5   3   9     4089.97     3706.07     74.26 o 
  -4   3   9       11.86      -51.06     27.52 o 
  -3   3   9        2.99       -5.15     27.68 o 
  -2   3   9     2037.00     2136.28     56.11 o 
  -1   3   9     6194.87     5349.09     88.35 o 
   0   3   9     1150.55     1145.86     42.99 o 
   1   3   9       42.58       43.76     38.09 o 
   2   3   9     3719.88     3846.17     79.60 o 
   3   3   9        1.47       43.75     39.55 o 
   4   3   9     2393.14     2394.11     85.79 o 
   5   3   9       66.14      119.64     63.96 o 
   6   3   9     5392.59     5436.83    180.61 o 
   7   3   9     2658.19     2446.41    147.71 o 
   8   3   9       56.92       30.48    118.91 o 
   9   3   9      281.75      -49.17    134.87 o 
  10   3   9        4.11     -166.25    167.76 o 
  11   3   9     5315.54     5357.30    297.36 o 
  12   3   9       49.15      174.59    166.43 o 
  13   3   9      280.66     -140.79    166.46 o 
  14   3   9     1522.14     1199.89    210.24 o 
  15   3   9      554.69      461.26    203.04 o 
 -23   4   9      193.22      282.37    193.50 o 
 -22   4   9      357.49      223.32    184.67 o 
 -21   4   9       95.28      -76.65    176.16 o 
 -20   4   9      119.32      437.30    175.67 o 
 -19   4   9       66.43     -297.89    148.94 o 
 -18   4   9        2.45     -107.29    142.38 o 
 -17   4   9     1213.45     1378.87    186.84 o 
 -16   4   9     8734.49     9177.58    431.95 o 
 -15   4   9     1342.60     1295.66    170.83 o 
 -14   4   9        5.40        9.29     96.84 o 
 -13   4   9       37.06      137.34     99.55 o 
 -12   4   9     6061.92     6092.07    140.97 o 
 -11   4   9     1116.69      977.37     58.97 o 
 -10   4   9      304.35      263.35     39.09 o 
  -9   4   9    10163.72     9881.00    174.94 o 
  -8   4   9    10144.72     9902.80    169.91 o 
  -7   4   9       51.90       68.79     35.49 o 
  -6   4   9        8.65      -25.07     28.11 o 
  -5   4   9    11498.62    11517.98    178.10 o 
  -4   4   9    23259.71    24076.75    336.43 o 
  -3   4   9      500.97      495.78     32.50 o 
  -2   4   9     3664.46     3421.42     76.43 o 
  -1   4   9      349.60      321.68     35.55 o 
   0   4   9       21.27       35.05     32.45 o 
   1   4   9        5.57      -19.58     33.46 o 
   2   4   9     3394.14     3438.04    101.01 o 
   3   4   9    15116.86    14637.61    232.16 o 
   4   4   9     2105.48     1931.36     96.76 o 
   5   4   9      236.22      224.13     69.71 o 
   6   4   9     1650.37     1741.13    131.82 o 
   7   4   9      164.25      175.67    106.58 o 
   8   4   9     3242.57     3262.45    174.72 o 
   9   4   9      195.44      266.04    247.57 o 
  10   4   9     4264.16     4035.94    446.05 o 
  11   4   9      123.83     -104.50    156.61 o 
  12   4   9      276.59       26.77    159.63 o 
  13   4   9       26.60      181.30    213.42 o 
  14   4   9      115.54      -65.87    176.11 o 
 -22   5   9        3.23      -61.17    193.52 o 
 -21   5   9        3.10       -5.91    191.79 o 
 -20   5   9      116.09      183.07    190.98 o 
 -19   5   9       20.25      -84.85    173.28 o 
 -18   5   9       20.63     -287.25    153.71 o 
 -17   5   9        2.80      202.29    165.14 o 
 -16   5   9      795.58      467.90    166.80 o 
 -15   5   9      365.52       44.80    142.13 o 
 -14   5   9       10.84        8.21     75.85 o 
 -13   5   9        2.27       15.66     67.47 o 
 -12   5   9      281.58      225.82     83.35 o 
 -11   5   9      229.49      159.71     76.71 o 
 -10   5   9       95.43       17.66     43.47 o 
  -9   5   9      543.39      521.44     53.92 o 
  -8   5   9       13.10      -85.49     60.34 o 
  -7   5   9      154.60      157.77     38.20 o 
  -6   5   9      288.47      176.30     51.20 o 
  -5   5   9        4.53       30.50     40.49 o 
  -4   5   9      179.10      270.44     39.12 o 
  -3   5   9       57.78       82.84     32.04 o 
  -2   5   9        8.75       17.42     34.86 o 
  -1   5   9      612.11      536.47     42.77 o 
   0   5   9      517.35      458.60     48.87 o 
   1   5   9       33.26      -18.46     42.44 o 
   2   5   9     1091.62     1194.73     54.08 o 
   3   5   9     2906.83     2741.20    112.06 o 
   4   5   9      250.35      225.04     75.21 o 
   5   5   9       24.19       83.90     83.40 o 
   6   5   9      365.05      270.94     84.75 o 
   7   5   9      469.82      396.21    117.96 o 
   8   5   9     1019.03      795.17    132.18 o 
   9   5   9      129.89       27.73    123.70 o 
  10   5   9     1352.49     1051.12    188.12 o 
  11   5   9       13.36      -39.87    166.99 o 
  12   5   9      138.90      219.78    387.24 o 
  13   5   9      508.11      224.11    240.80 o 
  14   5   9       10.72     -198.15    178.98 o 
 -22   6   9       28.39      515.99    217.29 o 
 -21   6   9       44.10      171.01    210.57 o 
 -20   6   9      478.61      338.40    210.43 o 
 -19   6   9      104.07       -3.30    184.62 o 
 -18   6   9       39.12     -121.41    176.11 o 
 -17   6   9      575.74      481.98    193.27 o 
 -16   6   9     4139.82     4292.08    329.54 o 
 -15   6   9     2402.56     2164.57    146.77 o 
 -14   6   9       17.77       31.34     92.95 o 
 -13   6   9      178.16       76.72    125.00 o 
 -12   6   9      794.34     1045.65    114.53 o 
 -11   6   9      788.73      622.61    106.83 o 
 -10   6   9      348.77      284.28     77.15 o 
  -9   6   9    20071.09    19650.48    453.71 o 
  -8   6   9     1294.09     1235.95     74.03 o 
  -7   6   9     1388.33     1467.16     75.29 o 
  -6   6   9       37.49      -31.37     45.68 o 
  -5   6   9    14774.83    14865.01    230.52 o 
  -4   6   9     9070.73     8811.96    176.45 o 
  -3   6   9      848.80      831.54     51.48 o 
  -2   6   9     3443.30     3324.79    100.64 o 
  -1   6   9     1224.95     1144.31     57.66 o 
   0   6   9      522.59      467.63     58.36 o 
   1   6   9       15.52       43.27     46.51 o 
   2   6   9     7754.09     7698.14    145.57 o 
   3   6   9    10454.18     9889.74    214.86 o 
   4   6   9     1456.38     1357.93    106.59 o 
   5   6   9      354.63      432.02    133.19 o 
   6   6   9      793.05      592.28    106.70 o 
   7   6   9     1826.76     1754.09    153.26 o 
   8   6   9      435.83      449.78    131.59 o 
   9   6   9      596.25      402.63    138.08 o 
  10   6   9     2195.84     2481.31    230.32 o 
  11   6   9      200.20      213.51    177.21 o 
  12   6   9       32.83       91.57    181.03 o 
  13   6   9       19.55       -5.48    182.07 o 
 -21   7   9        7.35      509.80    240.84 o 
 -20   7   9      648.14      345.65    224.08 o 
 -19   7   9       34.41     -165.40    207.32 o 
 -18   7   9      213.15      379.48    210.24 o 
 -17   7   9       54.00      -67.09    117.94 o 
 -16   7   9      135.88       34.74    117.24 o 
 -15   7   9       64.98     -135.43    110.30 o 
 -14   7   9       67.19      -63.49    107.10 o 
 -13   7   9     1210.99      963.36    128.76 o 
 -12   7   9      855.60      942.75    127.45 o 
 -11   7   9       43.83     -101.97     82.48 o 
 -10   7   9      315.17      334.43    167.00 o 
  -9   7   9     1594.23     1691.16    117.77 o 
  -8   7   9      357.32      317.08     89.22 o 
  -7   7   9       74.91       15.61     66.18 o 
  -6   7   9      234.79      218.82     71.33 o 
  -5   7   9     1538.19     1605.75     83.17 o 
  -4   7   9      299.72      220.63     60.72 o 
  -3   7   9      179.96       70.06     61.02 o 
  -2   7   9      106.41       91.72     53.03 o 
  -1   7   9     8519.13     8166.75    158.35 o 
   0   7   9      462.43      507.98     76.09 o 
   1   7   9       64.73       11.07     58.22 o 
   2   7   9      618.67      738.30    103.28 o 
   3   7   9     3122.63     3091.23    155.31 o 
   4   7   9      421.20      344.72    137.81 o 
   5   7   9       69.63     -172.67    203.97 o 
   6   7   9     1670.05     1834.63    269.66 o 
   7   7   9      205.96       90.04    120.11 o 
   8   7   9       30.87      -44.17    154.03 o 
   9   7   9        8.12       65.31    162.66 o 
  10   7   9       99.24      184.12    179.91 o 
  11   7   9      488.52      617.41    258.41 o 
  12   7   9       70.68      117.81    245.47 o 
 -20   8   9      788.11      824.79    259.54 o 
 -19   8   9       47.83      -31.94    133.97 o 
 -18   8   9       62.85      247.86    138.65 o 
 -17   8   9        7.09       50.40    134.73 o 
 -16   8   9     4856.56     5236.15    258.30 o 
 -15   8   9     1411.41     1432.90    162.25 o 
 -14   8   9       16.56     -143.49    117.31 o 
 -13   8   9      905.42      839.71    140.45 o 
 -12   8   9     2298.12     2027.66    189.23 o 
 -11   8   9      878.50      843.18    112.06 o 
 -10   8   9        7.12      122.47     93.53 o 
  -9   8   9     2091.96     2278.42    139.30 o 
  -8   8   9     1210.48     1103.08     91.05 o 
  -7   8   9       89.61      102.70     75.70 o 
  -6   8   9      329.37      251.69    129.73 o 
  -5   8   9     1566.98     1667.71     92.87 o 
  -4   8   9     2138.92     1972.60     95.14 o 
  -3   8   9      992.87      960.91     90.97 o 
  -2   8   9     1996.77     1962.15     92.66 o 
  -1   8   9      397.33      354.52     71.65 o 
   0   8   9      950.17     1052.31    106.61 o 
   1   8   9      421.72      497.67    124.20 o 
   2   8   9     1025.01     1169.45    116.62 o 
   3   8   9     2757.56     2561.74    144.39 o 
   4   8   9     1334.81     1222.60    123.55 o 
   5   8   9       45.81       71.08    219.35 o 
   6   8   9      199.97      235.70    234.22 o 
   7   8   9      419.16      224.60    253.93 o 
   8   8   9       71.37     -239.27    252.89 o 
   9   8   9        1.66     -404.25    261.08 o 
  10   8   9      723.93      891.17    304.26 o 
  11   8   9       46.99       21.80    290.58 o 
 -19   9   9      652.60      658.16    222.78 o 
 -18   9   9      143.02      171.45    287.83 o 
 -17   9   9      290.77      213.53    146.98 o 
 -16   9   9       86.99      -38.20    418.27 o 
 -15   9   9        6.86        1.06    134.21 o 
 -14   9   9        7.41       61.57    132.45 o 
 -13   9   9      869.22      869.25    157.65 o 
 -12   9   9     1775.39     1944.38    148.02 o 
 -11   9   9     1322.47     1278.41    130.05 o 
 -10   9   9       56.59      -62.84    104.95 o 
  -9   9   9     1159.03     1103.70     98.63 o 
  -8   9   9     5560.85     5690.96    181.26 o 
  -7   9   9       33.92      -17.32     81.25 o 
  -6   9   9      224.84      122.18     96.62 o 
  -5   9   9     3331.82     2993.65    148.62 o 
  -4   9   9      288.37      293.68     86.12 o 
  -3   9   9      438.13      455.94    107.49 o 
  -2   9   9      249.77      204.93     87.01 o 
  -1   9   9     4862.07     5265.81    185.04 o 
   0   9   9      627.35      484.07     81.22 o 
   1   9   9      118.61      152.41    112.87 o 
   2   9   9     1136.77     1085.63    121.93 o 
   3   9   9       96.20      139.68    110.32 o 
   4   9   9      381.55      310.12    138.56 o 
   5   9   9        0.85      164.43    227.61 o 
   6   9   9     2885.95     3003.16    330.46 o 
   7   9   9     1274.86      945.35    284.31 o 
   8   9   9      342.70      356.37    282.38 o 
   9   9   9       85.63      -26.39    282.73 o 
  10   9   9       22.32      386.46    299.94 o 
 -18  10   9      360.61      304.98    158.96 o 
 -17  10   9      163.35       55.44    155.22 o 
 -16  10   9      168.40      388.81    164.80 o 
 -15  10   9      194.13      151.03    150.30 o 
 -14  10   9       24.95     -132.77    144.05 o 
 -13  10   9       59.08      383.59    152.06 o 
 -12  10   9      243.96      214.39    124.64 o 
 -11  10   9     1535.12     1946.58    159.09 o 
 -10  10   9        8.91      -79.12    114.61 o 
  -9  10   9       18.26     -199.44     99.72 o 
  -8  10   9     1793.27     1766.08    148.62 o 
  -7  10   9      655.81      652.01    116.34 o 
  -6  10   9      104.16       15.29    104.32 o 
  -5  10   9      183.09      -42.87    104.93 o 
  -4  10   9       13.61       -1.27     93.18 o 
  -3  10   9      145.59      266.22     97.11 o 
  -2  10   9       27.21       11.50     92.13 o 
  -1  10   9       80.82      -33.09     81.16 o 
   0  10   9        9.69     -105.58    106.57 o 
   1  10   9      182.15       46.10    117.78 o 
   2  10   9      660.07      694.58    122.43 o 
   3  10   9       71.03      175.05    119.31 o 
   4  10   9     1138.27     1078.35    164.30 o 
   5  10   9       15.22      -43.67    249.18 o 
   6  10   9       31.16      183.53    268.93 o 
   7  10   9       19.26     -235.63    264.66 o 
   8  10   9      172.95      227.43    286.75 o 
   9  10   9       60.37     -186.21    278.69 o 
 -16  11   9      745.89      461.05    241.58 o 
 -15  11   9      165.31      174.09    165.23 o 
 -14  11   9       15.01      238.05    164.90 o 
 -13  11   9      655.58      394.60    181.50 o 
 -12  11   9     2835.01     3229.10    238.16 o 
 -11  11   9     1525.60     1584.94    202.45 o 
 -10  11   9      162.20      170.52    164.10 o 
  -9  11   9        8.14      -92.69    112.04 o 
  -8  11   9     1502.73     1645.65    144.07 o 
  -7  11   9     1521.51     1706.64    142.58 o 
  -6  11   9      124.08       57.61    115.84 o 
  -5  11   9     3199.67     3348.38    271.75 o 
  -4  11   9     2393.53     2442.33    135.69 o 
  -3  11   9       52.75      100.91    101.46 o 
  -2  11   9      168.90       21.36     99.92 o 
  -1  11   9      367.52      556.80    119.28 o 
   0  11   9     2077.62     2039.30    319.28 o 
   1  11   9      322.57       23.90    120.61 o 
   2  11   9       20.71       61.86    124.14 o 
   3  11   9      388.67      249.33    128.95 o 
   4  11   9      762.44      936.36    165.68 o 
   5  11   9       10.77      -59.59    221.01 o 
   6  11   9      168.26      384.92    279.68 o 
 -14  12   9       25.96       72.87    183.36 o 
 -13  12   9       40.46       89.62    185.22 o 
 -12  12   9       26.43      -68.31    181.58 o 
 -11  12   9        8.28       -3.59    180.76 o 
 -10  12   9        3.54     -148.09    172.68 o 
  -9  12   9       27.36     -211.94    141.77 o 
  -8  12   9     1567.38     1601.44    222.33 o 
  -7  12   9       56.54     -123.34    121.74 o 
  -6  12   9       19.29      -12.47    123.63 o 
  -5  12   9        1.43       13.14    124.73 o 
  -4  12   9      563.23      496.35    132.86 o 
  -3  12   9       47.17      -79.93    108.49 o 
  -2  12   9       18.48      105.89    124.00 o 
  -1  12   9       74.60     -156.56    324.69 o 
   0  12   9     1491.88     1411.03    243.36 o 
   1  12   9       12.91      -53.76    126.39 o 
   2  12   9        9.50       48.82    131.48 o 
   3  12   9      159.36      111.68    135.27 o 
   4  12   9       33.49      138.80    165.75 o 
 -11  13   9      181.55      539.33    281.82 o 
 -10  13   9       16.97      151.86    187.07 o 
  -9  13   9       75.75        4.57    180.68 o 
  -8  13   9      179.78      280.69    135.17 o 
  -7  13   9      343.96      239.78    135.03 o 
  -6  13   9      419.61      469.47    138.75 o 
  -5  13   9       18.20      -74.71    130.24 o 
  -4  13   9      563.14      663.12    168.03 o 
  -3  13   9      195.44      201.92    137.85 o 
  -2  13   9      436.78      267.56    173.25 o 
  -1  13   9      717.20      691.51    183.97 o 
   0  13   9     1121.59      643.13    287.76 o 
   1  13   9       13.87     -211.41    163.80 o 
   2  13   9      263.49      390.20    222.22 o 
 -15   0  10     3419.31     3269.62    308.93 o 
 -14   0  10      321.27      229.70    117.22 o 
 -13   0  10    14930.54    16228.10    517.39 o 
 -12   0  10     3261.27     3509.46    173.52 o 
 -11   0  10      982.61     1026.05     59.47 o 
 -10   0  10     1793.09     1858.94    107.53 o 
  -9   0  10    24457.55    25295.06    541.24 o 
  -8   0  10    10280.93     9783.42    210.79 o 
  -7   0  10      673.70      850.31     89.90 o 
  -6   0  10     1642.65     1733.05     69.59 o 
  -5   0  10    26766.00    31759.30    586.19 o 
  -4   0  10    13475.66    13667.23    241.82 o 
  -3   0  10     5102.61     5265.12    120.54 o 
  -2   0  10    11270.82    11364.53    189.73 o 
  -1   0  10    14578.02    14329.71    250.08 o 
   0   0  10       90.83       40.32     41.09 o 
   1   0  10        1.60      -23.02     41.59 o 
   2   0  10     1921.90     1991.07     75.53 o 
   3   0  10    43219.73    42385.46    744.52 o 
   4   0  10     1911.80     2103.22    107.64 o 
   5   0  10      224.16      331.96    168.62 o 
   6   0  10     8286.08     8744.13    321.41 o 
   7   0  10      755.52      639.80    133.20 o 
   8   0  10     1944.40     2125.91    259.69 o 
   9   0  10      296.51      407.99    209.44 o 
  10   0  10     3265.57     3666.87    341.64 o 
  11   0  10      734.76      680.80    253.34 o 
  12   0  10       54.78      261.59    223.94 o 
  13   0  10      861.10     1143.02    293.06 o 
  14   0  10       76.09     -202.01    230.93 o 
 -19   1  10      766.27      753.22    131.59 o 
 -18   1  10      283.67      231.00    106.67 o 
 -16   1  10       34.27       27.64     89.46 o 
 -15   1  10      744.83      731.71     87.20 o 
 -14   1  10      134.80      151.77     59.41 o 
 -13   1  10      120.58      140.27     57.25 o 
 -12   1  10     3857.44     3926.02    123.83 o 
 -11   1  10     1032.82     1154.91     66.63 o 
 -10   1  10      258.99      284.30     30.73 o 
  -9   1  10     3837.37     4134.88     86.99 o 
  -8   1  10     1227.60     1243.10     44.87 o 
  -7   1  10      710.32      859.92     40.47 o 
  -6   1  10     1647.24     1864.39     54.48 o 
  -5   1  10       37.16      125.25     25.63 o 
  -4   1  10      737.77      782.38     28.16 o 
  -3   1  10      315.77      381.39     28.26 o 
  -2   1  10       57.18      114.50     27.90 o 
  -1   1  10      274.53      447.78     33.37 o 
   0   1  10     1536.12     1619.60     45.46 o 
   1   1  10       28.52       49.68     31.03 o 
   2   1  10     2292.52     2082.75     56.93 o 
   3   1  10       36.61        7.29     36.19 o 
   4   1  10      794.09      778.01     70.16 o 
   5   1  10       40.11       96.75     78.36 o 
   6   1  10        5.90       12.57     80.58 o 
   7   1  10     5545.81     5262.02    216.07 o 
   8   1  10       35.07       80.87    134.35 o 
   9   1  10       85.36      147.52    144.37 o 
  10   1  10     1677.58     1705.51    194.42 o 
  11   1  10     1172.50     1247.22    190.45 o 
  12   1  10       93.19      170.62    162.77 o 
  13   1  10       17.22     -298.75    149.38 o 
  14   1  10      746.62      521.43    213.31 o 
 -23   2  10       11.01      141.59    160.03 o 
 -22   2  10      469.50      738.62    169.77 o 
 -21   2  10      567.93      706.50    161.98 o 
 -20   2  10     1505.22     1744.07    186.19 o 
 -19   2  10     2421.15     2536.03    223.94 o 
 -18   2  10        2.91      162.22    120.19 o 
 -17   2  10     1224.46     1199.99    147.37 o 
 -16   2  10     1561.83     1217.24    146.07 o 
 -15   2  10     4197.99     4006.33    317.36 o 
 -14   2  10        0.30       18.83     75.91 o 
 -13   2  10     2076.20     2252.79    112.66 o 
 -12   2  10     2181.38     2319.65    111.74 o 
 -11   2  10       56.71       33.22     56.85 o 
 -10   2  10      438.90      486.96     39.27 o 
  -9   2  10    10107.94    10141.58    173.80 o 
  -8   2  10    21961.88    22347.70    297.55 o 
  -7   2  10     1159.05     1233.14     47.18 o 
  -6   2  10     1007.84     1029.37     39.74 o 
  -5   2  10       17.96      -34.35     27.74 o 
  -4   2  10    19845.45    20589.03    243.92 o 
  -3   2  10      376.41      375.23     29.65 o 
  -2   2  10     6739.35     6677.90     96.09 o 
  -1   2  10     5688.97     5255.75     89.01 o 
   0   2  10     2717.57     2755.05     67.07 o 
   1   2  10       99.20       71.85     33.50 o 
   2   2  10     5587.77     5708.34     87.05 o 
   3   2  10     8963.13     8892.04    137.09 o 
   4   2  10      128.20      151.68     63.11 o 
   5   2  10      345.32      421.48     69.91 o 
   6   2  10      741.63      692.62     95.02 o 
   7   2  10     1394.53     1346.18    128.13 o 
   8   2  10        6.85      -61.30    108.02 o 
   9   2  10      304.24      479.44    371.80 o 
  10   2  10      992.98     1093.23    181.76 o 
  11   2  10       22.54     -158.02    142.57 o 
  12   2  10        0.51       42.45    168.63 o 
  13   2  10        8.36       46.32    167.22 o 
  14   2  10      109.65      129.30    181.29 o 
 -23   3  10      111.03      374.22    184.13 o 
 -22   3  10      311.72      504.26    177.85 o 
 -21   3  10      219.34       63.50    161.48 o 
 -20   3  10       22.89      267.77    154.92 o 
 -19   3  10      374.24      292.51    148.38 o 
 -18   3  10       25.57       -3.68    134.01 o 
 -17   3  10      854.88      863.61    152.71 o 
 -16   3  10     2403.12     2075.41    185.44 o 
 -15   3  10      103.51      145.38    116.76 o 
 -14   3  10      250.02      101.74     93.49 o 
 -13   3  10     3399.74     3442.53    161.35 o 
 -12   3  10    11540.96    12129.58    280.96 o 
 -11   3  10     1240.37     1177.23     55.32 o 
 -10   3  10      287.96      273.92     34.69 o 
  -9   3  10     1418.28     1431.93     54.11 o 
  -8   3  10     1876.28     1857.34     63.78 o 
  -7   3  10      951.17      953.02     46.91 o 
  -6   3  10     1017.51      999.32     38.44 o 
  -5   3  10    20384.74    20436.53    273.24 o 
  -4   3  10     1845.02     1816.83     53.63 o 
  -3   3  10      177.58      217.20     30.62 o 
  -2   3  10      500.11      568.45     43.59 o 
  -1   3  10    14062.83    13959.88    177.37 o 
   0   3  10     1130.40     1134.09     47.79 o 
   1   3  10        7.12      -23.17     34.99 o 
   2   3  10     6436.14     6343.46    117.73 o 
   3   3  10      188.12      220.61     47.45 o 
   4   3  10      494.99      527.48    105.36 o 
   5   3  10        1.09       20.19     67.24 o 
   6   3  10     4721.40     4933.60    180.41 o 
   7   3  10     1396.43     1435.21    134.08 o 
   8   3  10       73.72      -62.42    154.44 o 
   9   3  10      944.23     1016.02    317.85 o 
  10   3  10       60.34      117.63    156.70 o 
  11   3  10     1995.06     1859.42    213.36 o 
  12   3  10      243.83      101.39    162.02 o 
  13   3  10      535.78      599.07    189.08 o 
  14   3  10      816.21     1421.98    229.33 o 
 -23   4  10      275.83      419.84    190.63 o 
 -22   4  10      313.72      524.70    190.75 o 
 -21   4  10       76.60       92.35    172.73 o 
 -20   4  10      623.72      759.73    189.24 o 
 -19   4  10      106.11      284.75    160.80 o 
 -18   4  10      335.52      313.27    154.48 o 
 -17   4  10       59.49      155.30    143.45 o 
 -16   4  10      686.87      397.19    146.38 o 
 -15   4  10     3460.73     3718.52    272.17 o 
 -14   4  10        2.67      118.60    127.89 o 
 -13   4  10       10.40      123.56    170.47 o 
 -12   4  10     3702.10     3329.97    133.47 o 
 -11   4  10     1119.01     1082.75     61.66 o 
 -10   4  10      161.93      160.74     37.30 o 
  -9   4  10      552.08      549.23     44.87 o 
  -8   4  10     1913.49     1716.29     61.98 o 
  -7   4  10     1201.93     1153.27     49.31 o 
  -6   4  10       95.60      139.07     32.84 o 
  -5   4  10      694.38      813.47     56.95 o 
  -4   4  10       70.89      -19.31     33.40 o 
  -3   4  10      758.60      674.49     40.90 o 
  -2   4  10       84.51       36.32     37.30 o 
  -1   4  10     1068.05     1035.37     46.58 o 
   0   4  10     3384.60     3221.83     74.92 o 
   1   4  10       39.45      -25.11     36.31 o 
   2   4  10      205.02      181.06     44.82 o 
   3   4  10       90.53      178.12     69.52 o 
   4   4  10      597.91      612.22    104.40 o 
   5   4  10        7.61      -55.37     69.39 o 
   6   4  10        5.64       86.81    106.64 o 
   7   4  10     1919.86     2170.64    155.66 o 
   8   4  10      536.95      586.27    132.33 o 
   9   4  10       58.28      193.34    158.01 o 
  10   4  10      261.78      365.67    202.10 o 
  11   4  10     2440.85     2381.12    233.43 o 
  12   4  10       81.68      -58.75    168.58 o 
  13   4  10      128.06      145.98    185.47 o 
 -23   5  10     1450.48     1262.22    236.95 o 
 -22   5  10        1.50       34.51    192.70 o 
 -21   5  10       36.38     -183.55    182.43 o 
 -20   5  10      218.83      155.79    184.19 o 
 -19   5  10     3560.18     3406.35    295.15 o 
 -18   5  10       61.17      -50.28    162.47 o 
 -17   5  10     2012.34     1740.30    216.10 o 
 -16   5  10     2909.36     2764.17    244.72 o 
 -15   5  10      424.19      585.93    160.90 o 
 -14   5  10        0.67       85.66     79.11 o 
 -13   5  10      921.02      801.53     98.74 o 
 -12   5  10     6307.38     6211.25    230.19 o 
 -11   5  10    10914.33    10443.80    256.87 o 
 -10   5  10      289.54      153.07     63.00 o 
  -9   5  10     1435.27     1366.83     83.85 o 
  -8   5  10      986.99      884.87     69.13 o 
  -7   5  10     1636.24     1599.67     64.56 o 
  -6   5  10     4568.89     4581.45    105.05 o 
  -5   5  10     8633.70     8528.63    150.10 o 
  -4   5  10    14437.93    14062.14    218.79 o 
  -3   5  10      409.30      381.79     41.76 o 
  -2   5  10     1919.58     1913.59     59.04 o 
  -1   5  10      174.70      177.62     41.37 o 
   0   5  10     6262.58     6087.56    116.26 o 
   1   5  10       27.24       51.34     44.66 o 
   2   5  10     1924.03     1750.56     66.10 o 
   3   5  10     1959.44     2088.86    105.29 o 
   4   5  10      508.90      250.15     86.73 o 
   5   5  10       25.82       36.86     73.28 o 
   6   5  10     2321.46     2158.72    121.41 o 
   7   5  10     2460.45     2622.29    192.62 o 
   8   5  10      948.89      971.88    142.99 o 
   9   5  10       17.44      -86.75    126.35 o 
  10   5  10       12.42      -68.19    311.85 o 
  11   5  10      564.91      571.57    176.77 o 
  12   5  10      247.18      319.55    187.83 o 
  13   5  10       68.43       41.08    335.41 o 
 -22   6  10       22.24      -79.23    199.45 o 
 -21   6  10       16.90       18.92    200.50 o 
 -20   6  10      683.45      780.65    220.56 o 
 -19   6  10       58.56      213.54    187.61 o 
 -18   6  10      127.55      148.97    185.75 o 
 -17   6  10      368.91      525.48    194.51 o 
 -16   6  10      457.23      155.64    182.06 o 
 -15   6  10      153.73      152.59     99.82 o 
 -14   6  10       17.32       15.38    155.69 o 
 -13   6  10      210.74       69.09     97.93 o 
 -12   6  10      319.76      408.14    153.81 o 
 -11   6  10      485.92      350.05    100.08 o 
 -10   6  10       47.47        9.08     73.03 o 
  -9   6  10       25.63     -151.91     83.44 o 
  -8   6  10        4.12       64.41     72.94 o 
  -7   6  10     1420.52     1430.69     77.55 o 
  -6   6  10      329.53      367.95     51.65 o 
  -5   6  10       17.66      -13.78     56.11 o 
  -4   6  10     6232.89     6608.93    136.57 o 
  -3   6  10        9.50      -52.18     47.92 o 
  -2   6  10      220.42      202.48     51.09 o 
  -1   6  10       85.08       90.39     51.52 o 
   0   6  10     1066.35     1080.46     64.51 o 
   1   6  10      240.44      361.33     57.20 o 
   2   6  10       93.19      148.87     71.54 o 
   3   6  10      376.55      292.89     87.33 o 
   4   6  10       10.83       -1.00    100.90 o 
   5   6  10      164.49      354.82    213.50 o 
   6   6  10      156.91       61.86     94.47 o 
   7   6  10      209.08      390.08    130.20 o 
   8   6  10      521.79      514.74    140.22 o 
   9   6  10        2.22      126.57    138.54 o 
  10   6  10        0.57      -98.69    154.96 o 
  11   6  10       27.80     -316.52    158.26 o 
  12   6  10        6.26     -168.82    185.27 o 
 -21   7  10       16.06      182.61    222.20 o 
 -20   7  10      156.03      366.52    225.46 o 
 -19   7  10      596.19      701.15    229.78 o 
 -18   7  10      150.52      172.85    211.31 o 
 -17   7  10     1009.17      853.42    137.54 o 
 -16   7  10      595.45      632.47    127.25 o 
 -15   7  10      295.96       26.78    112.88 o 
 -14   7  10       18.21     -128.60    103.69 o 
 -13   7  10      789.17      824.89    128.66 o 
 -12   7  10     4057.35     4449.70    226.20 o 
 -11   7  10     3378.36     3477.24    167.24 o 
 -10   7  10      742.03      719.79    124.92 o 
  -9   7  10      881.75      806.06    154.92 o 
  -8   7  10     1947.74     2129.15    129.63 o 
  -7   7  10     2321.94     2534.64    115.56 o 
  -6   7  10     1581.86     1638.16     97.38 o 
  -5   7  10     8587.22     9079.54    194.14 o 
  -4   7  10     8801.41     9033.37    195.44 o 
  -3   7  10      145.53      183.42     63.55 o 
  -2   7  10       42.41      -13.65     57.97 o 
  -1   7  10       40.11      -19.30     59.17 o 
   0   7  10    12681.03    12817.32    278.65 o 
   1   7  10        3.30      -29.67     62.02 o 
   2   7  10     2457.20     1985.28    127.37 o 
   3   7  10     1197.39     1151.70    118.17 o 
   4   7  10      487.12      385.23    149.83 o 
   5   7  10      121.74      198.75    221.89 o 
   6   7  10     1204.74      830.71    255.56 o 
   7   7  10     1636.03     1519.90    280.98 o 
   8   7  10      259.85      599.96    273.31 o 
   9   7  10       44.49      201.27    274.44 o 
  10   7  10        2.26      283.93    287.79 o 
 -20   8  10      365.56      194.10    235.31 o 
 -19   8  10     1025.78      944.82    151.65 o 
 -18   8  10       31.47     -146.67    128.75 o 
 -17   8  10        5.15     -246.80    123.40 o 
 -16   8  10       21.11     -249.18    124.59 o 
 -15   8  10     1987.72     1852.36    170.62 o 
 -14   8  10       11.00     -108.99    178.58 o 
 -13   8  10      584.11      441.27    133.38 o 
 -12   8  10     1967.87     1765.85    221.69 o 
 -11   8  10      345.85      255.77    103.63 o 
 -10   8  10      161.24      157.63     96.53 o 
  -9   8  10      716.46      549.34    108.29 o 
  -8   8  10     1491.81     1654.93    101.38 o 
  -7   8  10     1045.98     1064.07     93.61 o 
  -6   8  10       40.70       32.64     74.84 o 
  -5   8  10      789.48      699.10     76.73 o 
  -4   8  10      835.09      905.59     90.22 o 
  -3   8  10      865.80      841.44     90.94 o 
  -2   8  10       31.59      -11.50     69.37 o 
  -1   8  10     2978.32     3042.15    132.58 o 
   0   8  10     1469.78     1536.87     91.42 o 
   1   8  10       51.98       63.36     81.78 o 
   2   8  10       35.38      -13.11    102.36 o 
   3   8  10       22.50       38.96    108.33 o 
   4   8  10     1139.85     1051.06    172.72 o 
   5   8  10       32.25      222.84    238.18 o 
   6   8  10      133.42      200.71    246.30 o 
   7   8  10      541.03      573.19    144.51 o 
   8   8  10       26.75     -346.29    266.16 o 
   9   8  10      236.80      257.02    293.55 o 
  10   8  10      126.12      -14.99    294.98 o 
  11   8  10      649.64      773.29    318.75 o 
 -19   9  10      111.06      228.96    148.99 o 
 -18   9  10        7.09     -150.09    141.40 o 
 -17   9  10      416.96      452.53    148.40 o 
 -16   9  10       50.92     -163.39    245.01 o 
 -15   9  10      381.64      368.38    147.35 o 
 -14   9  10       12.05      112.52    132.88 o 
 -13   9  10     2088.60     2173.37    190.96 o 
 -12   9  10     1689.87     1653.17    156.93 o 
 -11   9  10      349.73      304.86    114.52 o 
 -10   9  10       23.29      -94.32    106.53 o 
  -9   9  10      212.01        8.30     85.66 o 
  -8   9  10     1306.99     1224.07    104.16 o 
  -7   9  10      169.72      262.86     87.07 o 
  -6   9  10      294.91      296.22    102.59 o 
  -5   9  10     8752.34     8854.06    261.46 o 
  -4   9  10       60.12       37.18     86.02 o 
  -3   9  10       74.20      115.02    111.21 o 
  -2   9  10      114.69       12.69     87.13 o 
  -1   9  10    11200.85    11536.95    352.49 o 
   0   9  10      702.98      529.49     93.47 o 
   1   9  10        9.62      189.43    109.09 o 
   2   9  10     3223.44     3102.63    205.44 o 
   3   9  10       46.83       10.16    114.41 o 
   4   9  10      200.32      116.47    289.32 o 
   5   9  10      236.87      131.21    244.78 o 
   6   9  10      450.39      523.18    271.05 o 
   7   9  10     2522.25     2689.97    196.05 o 
   8   9  10       40.82     -280.98    284.73 o 
   9   9  10      321.02     -111.87    298.74 o 
  10   9  10       25.02      238.78    301.75 o 
 -18  10  10        0.19       30.55    153.07 o 
 -17  10  10      616.67      384.20    181.64 o 
 -16  10  10      993.35     1002.99    332.11 o 
 -15  10  10     1204.47     1684.21    196.65 o 
 -14  10  10        2.59       -2.22    150.48 o 
 -13  10  10      956.16     1400.64    186.59 o 
 -12  10  10      627.46      371.54    189.59 o 
 -11  10  10       31.13       37.95    122.11 o 
 -10  10  10      675.62      538.01    147.64 o 
  -9  10  10     2393.53     2653.25    226.16 o 
  -8  10  10     3365.46     3515.74    173.43 o 
  -7  10  10      812.32      620.30    116.02 o 
  -6  10  10       66.62       21.27    106.83 o 
  -5  10  10     1501.36     1366.63    131.60 o 
  -4  10  10     4398.02     4627.92    202.49 o 
  -3  10  10       56.27       36.51     96.69 o 
  -2  10  10     3714.33     4195.97    333.71 o 
  -1  10  10     3073.75     3155.57    270.50 o 
   0  10  10       26.50       -4.97    112.08 o 
   1  10  10       61.50     -120.30    113.71 o 
   2  10  10     1079.39     1246.67    136.07 o 
   3  10  10     2319.74     2438.49    271.63 o 
   4  10  10       38.62      198.13    147.73 o 
   5  10  10      136.35     -240.13    245.51 o 
   6  10  10      749.86      556.09    276.36 o 
   7  10  10      115.76      -17.20    278.00 o 
   8  10  10        7.99     -178.19    282.33 o 
 -16  11  10      582.72      914.01    287.96 o 
 -15  11  10       66.17      196.99    324.56 o 
 -14  11  10       77.65      -98.94    159.78 o 
 -13  11  10       73.70       87.01    171.28 o 
 -12  11  10      236.75      -54.78    231.73 o 
 -11  11  10      380.32      416.69    173.80 o 
 -10  11  10       41.19      -42.39    217.05 o 
  -9  11  10      428.98      422.95    122.79 o 
  -8  11  10     1995.51     2076.01    152.55 o 
  -7  11  10        2.28       44.64    116.78 o 
  -6  11  10      250.47      219.52    118.85 o 
  -5  11  10      390.41      525.49    197.00 o 
  -4  11  10       12.18      102.93    115.58 o 
  -3  11  10      161.86       57.02    103.89 o 
  -2  11  10        1.48     -112.74    193.52 o 
  -1  11  10      267.43      100.57    114.89 o 
   0  11  10      141.38      -36.92    119.32 o 
   1  11  10      136.84       56.21    123.32 o 
   2  11  10        5.38      -93.23    126.23 o 
   3  11  10      169.40      266.00    133.93 o 
   4  11  10      131.53      257.64    189.30 o 
   5  11  10       37.12     -101.35    256.21 o 
 -14  12  10        7.34       82.92    182.61 o 
 -13  12  10     1253.85     1760.68    335.55 o 
 -12  12  10      548.57      428.49    193.86 o 
 -11  12  10        8.16      -37.15    182.47 o 
 -10  12  10       35.02      128.16    178.88 o 
  -9  12  10     3590.33     4351.86    285.92 o 
  -8  12  10     1404.85     1684.20    153.86 o 
  -7  12  10      217.33      122.95    127.20 o 
  -6  12  10      378.06      291.47    129.39 o 
  -5  12  10       66.23      201.53    131.23 o 
  -4  12  10     2108.77     2173.09    164.79 o 
  -3  12  10       25.37      151.76    127.09 o 
  -2  12  10     1341.85     1304.34    142.59 o 
  -1  12  10     2368.13     2495.58    207.48 o 
   0  12  10       48.88       21.10    161.99 o 
   1  12  10       10.10     -201.71    128.80 o 
   2  12  10      259.06      400.66    138.26 o 
   3  12  10     1274.78     1185.51    151.50 o 
 -11  13  10       27.84     -157.37    257.74 o 
 -10  13  10       17.43       51.95    257.28 o 
  -9  13  10        1.09      138.92    175.57 o 
  -8  13  10      115.37       95.79    134.83 o 
  -7  13  10       43.49       33.18    132.98 o 
  -6  13  10      457.74      400.17    138.72 o 
  -5  13  10      732.86      681.08    145.22 o 
  -4  13  10       71.68      -65.63    154.60 o 
  -3  13  10        2.60       16.56    130.81 o 
  -2  13  10       37.09        2.74    168.26 o 
  -1  13  10      144.25     -216.89    166.49 o 
   0  13  10      314.73     -149.80    256.92 o 
   1  13  10       56.19      190.25    261.08 o 
 -19   1  11       22.72      -74.91    107.48 o 
 -17   1  11     3845.55     3807.47    219.59 o 
 -16   1  11     5372.43     4999.93    254.16 o 
 -15   1  11     5838.92     5606.88    271.59 o 
 -14   1  11      101.14      161.32     71.58 o 
 -13   1  11     4907.52     5593.46    154.32 o 
 -12   1  11     6196.19     6506.29    115.03 o 
 -11   1  11     4966.08     5097.93     98.15 o 
 -10   1  11     1204.00     1185.57     48.59 o 
  -9   1  11     2152.06     2272.11     64.70 o 
  -8   1  11     5595.07     5822.52    105.32 o 
  -7   1  11      461.87      606.29     33.72 o 
  -6   1  11     8758.94     9463.33    154.79 o 
  -5   1  11    20248.96    19883.87    248.93 o 
  -4   1  11    10144.43     9628.14    122.41 o 
  -3   1  11      116.87      113.47     29.41 o 
  -2   1  11     1390.46     1556.72     47.54 o 
  -1   1  11     5603.82     6012.76     98.02 o 
   0   1  11     4592.62     4571.45     80.76 o 
   1   1  11       20.68       -3.15     35.12 o 
   2   1  11     6322.60     6305.48    164.51 o 
   3   1  11     3617.09     3689.32    110.13 o 
   4   1  11     2092.71     1864.50     92.50 o 
   5   1  11       34.43       60.10     83.97 o 
   6   1  11     2451.49     2364.23    127.05 o 
   7   1  11    10575.10    10749.86    361.91 o 
   8   1  11       63.04       31.14    140.40 o 
   9   1  11      562.92      594.35    162.07 o 
  10   1  11      255.16      277.21    156.16 o 
  11   1  11       79.60      145.76    157.98 o 
  12   1  11        0.73      -93.40    158.58 o 
  13   1  11      365.78      584.77    187.00 o 
 -23   2  11      409.26      235.81    158.37 o 
 -22   2  11      165.15      279.07    151.58 o 
 -21   2  11      571.18      471.66    152.94 o 
 -20   2  11     1123.07     1178.68    163.15 o 
 -19   2  11     1502.88     1417.22    163.04 o 
 -18   2  11      242.80      225.81    120.46 o 
 -17   2  11     1029.59      880.51    136.58 o 
 -16   2  11      599.38      495.74    124.53 o 
 -15   2  11      699.45      538.59    122.42 o 
 -14   2  11      148.73      212.39     89.41 o 
 -13   2  11      556.93      593.73     86.72 o 
 -12   2  11     4315.56     4566.85    123.47 o 
 -11   2  11     2829.46     2817.38     83.26 o 
 -10   2  11       39.13       46.57     32.07 o 
  -9   2  11    21523.08    22990.30    334.36 o 
  -8   2  11      462.92      487.38     38.28 o 
  -7   2  11     2594.89     2587.53     65.92 o 
  -6   2  11      601.86      664.20     39.00 o 
  -5   2  11      350.34      332.69     30.63 o 
  -4   2  11     4386.07     4694.11     72.80 o 
  -3   2  11      220.34      235.11     30.22 o 
  -2   2  11     4507.03     4474.56     79.14 o 
  -1   2  11      183.66      188.49     35.17 o 
   0   2  11     1640.98     1538.34     52.22 o 
   1   2  11        0.38      -23.62     33.90 o 
   2   2  11      701.17      732.99     47.75 o 
   3   2  11       99.10      157.13     57.09 o 
   4   2  11      554.77      682.31    115.52 o 
   5   2  11      574.44      665.62     77.29 o 
   6   2  11       22.91       63.38    101.35 o 
   7   2  11      631.16      538.33    122.01 o 
   8   2  11       96.54        8.14    116.48 o 
   9   2  11      432.11      390.27    164.63 o 
  10   2  11       24.88      -61.76    143.86 o 
  11   2  11     1667.38     1418.80    265.29 o 
  12   2  11       30.69     -197.09    154.78 o 
  13   2  11       50.88      -20.71    172.85 o 
 -24   3  11       96.63      182.17    172.12 o 
 -23   3  11      709.28      953.47    193.32 o 
 -22   3  11       13.18     -110.96    157.86 o 
 -21   3  11      247.95      137.60    155.90 o 
 -20   3  11      164.85        7.41    145.41 o 
 -19   3  11     2417.65     2775.97    246.19 o 
 -18   3  11       29.35     -135.75    124.90 o 
 -17   3  11     1678.93     1484.60    170.36 o 
 -16   3  11     5367.99     5524.86    308.00 o 
 -15   3  11      547.42      516.52    132.38 o 
 -14   3  11       15.60      -40.82    108.77 o 
 -13   3  11       16.27       26.24     90.37 o 
 -12   3  11     9631.97     9381.54    197.08 o 
 -11   3  11     1269.08     1245.80     58.39 o 
 -10   3  11     1024.70     1043.83    103.78 o 
  -9   3  11     6890.55     6767.11    135.30 o 
  -8   3  11      203.03      269.39     37.77 o 
  -7   3  11     1427.84     1460.72     50.17 o 
  -6   3  11      235.93      224.01     31.31 o 
  -5   3  11    20166.01    20906.18    281.51 o 
  -4   3  11     6441.40     6231.84     97.02 o 
  -3   3  11      189.12      209.44     32.21 o 
  -2   3  11     3206.13     3118.65     74.19 o 
  -1   3  11      244.32      127.79     36.84 o 
   0   3  11     7350.76     7041.72    120.18 o 
   1   3  11       31.78       72.78     38.59 o 
   2   3  11      761.69      782.86     69.39 o 
   3   3  11     5035.38     5269.56    137.54 o 
   4   3  11      254.93      230.43     76.64 o 
   5   3  11      200.52      145.69     73.17 o 
   6   3  11      447.72      525.28    117.58 o 
   7   3  11     3379.24     3444.80    182.89 o 
   8   3  11      148.80      147.45    123.43 o 
   9   3  11      573.82       38.29    148.98 o 
  10   3  11     1605.98     1990.03    221.01 o 
  11   3  11      135.83      162.71    167.01 o 
  12   3  11       54.83       43.44    170.08 o 
  13   3  11        8.83       34.59    173.03 o 
 -23   4  11      120.04      380.03    188.53 o 
 -22   4  11      141.01      252.06    175.75 o 
 -21   4  11      282.76      347.10    181.76 o 
 -20   4  11     1828.04     1878.46    218.94 o 
 -19   4  11     2120.41     2327.29    225.18 o 
 -18   4  11        5.44      125.54    145.88 o 
 -17   4  11       49.48       98.70    142.26 o 
 -16   4  11      261.38      247.53    145.03 o 
 -15   4  11     2534.17     2097.25    204.14 o 
 -14   4  11      261.52      176.75    132.80 o 
 -13   4  11     8784.12     8272.93    248.04 o 
 -12   4  11     3012.65     2971.74    117.59 o 
 -11   4  11      470.53      473.01     53.42 o 
 -10   4  11      101.86      219.13     51.74 o 
  -9   4  11     9666.24     9610.00    167.12 o 
  -8   4  11    16867.84    16580.31    255.10 o 
  -7   4  11     1296.60     1278.42     52.17 o 
  -6   4  11     3177.98     3205.17     86.64 o 
  -5   4  11     4750.98     4977.19    108.48 o 
  -4   4  11     1543.65     1488.18     60.95 o 
  -3   4  11      244.05      222.35     38.88 o 
  -2   4  11     4403.76     4417.00     94.25 o 
  -1   4  11    13375.44    13264.78    176.53 o 
   0   4  11     8392.00     8072.83    120.69 o 
   1   4  11      230.26      199.89     46.46 o 
   2   4  11      211.73      196.27     58.28 o 
   3   4  11     1610.76     1766.08    123.75 o 
   4   4  11     2369.14     2491.85    108.39 o 
   5   4  11      923.71      925.24     88.15 o 
   6   4  11     3458.50     3266.25    243.98 o 
   7   4  11      107.95       77.69    122.16 o 
   8   4  11      163.54      -67.13    141.51 o 
   9   4  11        1.57       15.67    145.11 o 
  10   4  11     2760.44     2827.77    245.99 o 
  11   4  11      811.15      785.60    186.25 o 
  12   4  11       13.70       -5.32    168.45 o 
  13   4  11      123.18       -5.09    182.33 o 
 -23   5  11        3.08      149.87    200.43 o 
 -22   5  11        8.22      -82.76    181.59 o 
 -21   5  11       16.19      -73.18    178.65 o 
 -20   5  11      204.31       10.53    173.18 o 
 -19   5  11      143.68      100.84    171.72 o 
 -18   5  11       26.18      -71.45    155.52 o 
 -17   5  11      187.23      373.78    168.63 o 
 -16   5  11      715.07      507.76    172.61 o 
 -15   5  11      460.61      455.73    161.28 o 
 -14   5  11      125.25      114.06     82.88 o 
 -13   5  11       10.71       72.26     81.99 o 
 -12   5  11     2609.00     2362.81    151.02 o 
 -11   5  11       60.50       13.08     82.49 o 
 -10   5  11       24.39      101.34     66.22 o 
  -9   5  11      759.36      728.73     92.03 o 
  -8   5  11      244.08      236.03     62.16 o 
  -7   5  11      107.55       80.82     50.40 o 
  -6   5  11      198.45      273.68     48.06 o 
  -5   5  11     1478.93     1438.84     65.41 o 
  -4   5  11      888.45      758.55     58.34 o 
  -3   5  11       84.23       58.11     45.65 o 
  -2   5  11      328.88      360.67     51.00 o 
  -1   5  11      277.36      301.76     45.26 o 
   0   5  11     1848.04     1716.07     66.64 o 
   1   5  11       40.41       82.10     47.96 o 
   2   5  11       83.33      214.68     65.41 o 
   3   5  11     1061.08      991.92    102.67 o 
   4   5  11      523.12      691.22    159.89 o 
   5   5  11      164.78      124.34     81.31 o 
   6   5  11      297.68      316.00     96.53 o 
   7   5  11       75.73      204.14    128.73 o 
   8   5  11       12.33      -53.72    131.78 o 
   9   5  11        4.86     -286.13    144.01 o 
  10   5  11      434.80      457.78    177.44 o 
  11   5  11      105.11      -46.65    171.56 o 
  12   5  11       46.71       41.60    190.93 o 
 -22   6  11        1.04      -59.20    206.57 o 
 -21   6  11      310.96      315.40    205.90 o 
 -19   6  11      182.07      223.99    189.37 o 
 -18   6  11        5.48     -229.41    177.98 o 
 -17   6  11        0.83       11.70    177.06 o 
 -16   6  11     7790.59     7450.03    419.90 o 
 -15   6  11      601.47      590.51    110.13 o 
 -14   6  11       30.27       33.86    108.57 o 
 -13   6  11     7058.62     6704.47    386.10 o 
 -12   6  11     6752.87     6532.80    251.81 o 
 -11   6  11      370.85      388.07    102.38 o 
 -10   6  11      112.97       13.04     76.96 o 
  -9   6  11     5969.24     6108.30    244.38 o 
  -8   6  11    12393.54    12885.80    319.37 o 
  -7   6  11       37.37       17.41     63.70 o 
  -6   6  11     4549.26     5020.30    128.08 o 
  -5   6  11      576.78      619.04     72.89 o 
  -4   6  11      574.73      665.92     62.69 o 
  -3   6  11       36.15       -1.04     50.31 o 
  -2   6  11     4837.82     4911.97    114.85 o 
  -1   6  11    28282.93    28504.88    405.22 o 
   0   6  11     1669.50     1586.77     75.60 o 
   1   6  11      173.22      239.82     69.21 o 
   2   6  11     3645.85     3357.61    246.12 o 
   3   6  11     6973.06     7109.55    666.25 o 
   4   6  11     2212.59     2032.29    199.86 o 
   5   6  11      115.11      149.42    151.58 o 
   6   6  11     7271.44     7658.16    250.07 o 
   7   6  11       15.94      -39.20    368.20 o 
   8   6  11       23.50       71.45    169.00 o 
   9   6  11       25.99       72.97    177.17 o 
  10   6  11      867.55      816.71    247.03 o 
  11   6  11     1892.00     1459.64    332.26 o 
  12   6  11       92.38      213.06    268.80 o 
 -21   7  11       13.73      121.73    213.55 o 
 -20   7  11       32.55     -139.87    207.08 o 
 -19   7  11        0.43      283.67    213.91 o 
 -18   7  11       78.47      170.69    206.42 o 
 -17   7  11      761.36      931.81    172.85 o 
 -16   7  11     1266.08     1209.26    140.77 o 
 -15   7  11       89.59      -99.63    213.04 o 
 -14   7  11      121.59      -39.45    125.35 o 
 -13   7  11      814.99      640.34    124.31 o 
 -12   7  11     4763.63     4327.52    225.74 o 
 -11   7  11       15.02       62.14     86.68 o 
 -10   7  11       56.38       43.21     97.31 o 
  -9   7  11     3993.37     4008.48    177.51 o 
  -8   7  11      436.79      416.64     75.26 o 
  -7   7  11       71.47      155.21     73.62 o 
  -6   7  11      158.27      265.70     77.20 o 
  -5   7  11    12854.14    12840.76    269.20 o 
  -4   7  11      509.96      423.32     73.78 o 
  -3   7  11        7.28      -43.31     69.10 o 
  -2   7  11     1284.67     1156.59     77.29 o 
  -1   7  11        3.13       33.33     59.95 o 
   0   7  11      268.88      235.35     62.75 o 
   1   7  11       48.50       41.34     78.59 o 
   2   7  11     1803.74     1736.71    130.17 o 
   3   7  11     3839.06     4373.06    443.42 o 
   4   7  11      272.48       -6.62    150.92 o 
   5   7  11      122.16     -145.46    224.57 o 
   6   7  11       28.43       95.89    180.89 o 
   7   7  11     2616.11     2286.10    313.08 o 
   8   7  11       93.58      321.73    274.46 o 
   9   7  11       55.47      186.42    278.19 o 
  10   7  11       79.59     -284.30    285.06 o 
 -20   8  11     1214.30     1161.70    272.77 o 
 -19   8  11      481.74      484.26    182.86 o 
 -18   8  11        2.71       65.22    130.54 o 
 -17   8  11      139.94      -47.64    130.03 o 
 -16   8  11      222.62      -33.93    130.17 o 
 -15   8  11     1138.58     1047.05    152.16 o 
 -14   8  11        1.82      109.76    127.72 o 
 -13   8  11     3244.84     3079.32    201.12 o 
 -12   8  11     1852.20     1679.43    164.95 o 
 -11   8  11        8.77      -26.22     97.51 o 
 -10   8  11       56.09      -42.26    102.38 o 
  -9   8  11      275.32      286.18    102.82 o 
  -8   8  11      398.87      454.18    120.56 o 
  -7   8  11     1697.59     1641.98    104.02 o 
  -6   8  11       23.62       30.93     79.51 o 
  -5   8  11      304.48      183.61     71.60 o 
  -4   8  11        9.22      -31.43     78.86 o 
  -3   8  11       66.08       -2.57     80.35 o 
  -2   8  11       23.46      -28.49     70.93 o 
  -1   8  11     4224.83     4146.32    143.03 o 
   0   8  11     4578.32     4620.38    192.76 o 
   1   8  11        4.02       23.60     85.17 o 
   2   8  11      346.88      317.20    112.97 o 
   3   8  11       95.09      179.25    113.42 o 
   4   8  11      482.93      357.17    166.78 o 
   5   8  11      169.97      158.33    239.64 o 
   6   8  11      460.58      110.85    255.97 o 
   7   8  11        8.28      343.42    269.17 o 
   8   8  11        6.77      194.25    286.13 o 
   9   8  11        2.67     -152.11    288.12 o 
  10   8  11      103.93      146.20    308.27 o 
 -19   9  11      205.81      130.90    142.51 o 
 -18   9  11       11.82     -143.05    138.12 o 
 -17   9  11     1244.00     1397.35    177.44 o 
 -16   9  11     2614.26     2713.77    209.55 o 
 -15   9  11      129.62       -3.89    136.98 o 
 -14   9  11      200.10      191.85    136.29 o 
 -13   9  11       18.11      -54.85    138.63 o 
 -12   9  11     2839.31     2808.26    167.89 o 
 -11   9  11      217.21       21.92    110.61 o 
 -10   9  11        8.37      -52.27    110.86 o 
  -9   9  11     4819.49     5455.02    246.93 o 
  -8   9  11     1253.27     1160.03    105.61 o 
  -7   9  11       14.93      -82.88     97.12 o 
  -6   9  11      884.47      828.63    113.22 o 
  -5   9  11     3359.85     3782.95    182.52 o 
  -4   9  11     1530.14     1531.86    111.99 o 
  -3   9  11      664.51      626.23     98.38 o 
  -2   9  11       29.87      102.86     79.11 o 
  -1   9  11      246.15      326.60     84.07 o 
   0   9  11      986.96     1029.71    102.92 o 
   1   9  11       43.98      -31.52    110.39 o 
   2   9  11      447.58      443.50    120.58 o 
   3   9  11     1773.14     1869.16    148.20 o 
   4   9  11      406.95      577.80    246.35 o 
   5   9  11       27.55       -5.56    254.46 o 
   6   9  11       61.29       38.45    268.96 o 
   7   9  11      727.25     1329.25    314.92 o 
   8   9  11       50.25       68.45    290.12 o 
   9   9  11       37.49      -96.16    293.87 o 
 -18  10  11        5.86     -153.43    167.17 o 
 -17  10  11       79.35      -15.49    155.81 o 
 -16  10  11        8.68       83.32    334.20 o 
 -15  10  11      520.31      732.00    167.53 o 
 -14  10  11        0.10      -47.63    148.41 o 
 -13  10  11       11.53       13.68    146.94 o 
 -12  10  11       41.79      -38.52    121.90 o 
 -11  10  11        5.87      -74.85    123.63 o 
 -10  10  11       37.10      201.43    150.48 o 
  -9  10  11        4.85        8.44    108.56 o 
  -8  10  11       25.01      115.80    109.46 o 
  -7  10  11      536.26      406.03    115.75 o 
  -6  10  11      168.66      159.93    112.06 o 
  -5  10  11        0.25     -181.99    108.43 o 
  -4  10  11      533.35      500.89    104.24 o 
  -3  10  11      319.24      451.90    103.49 o 
  -2  10  11        4.09     -187.56     93.78 o 
  -1  10  11      208.75      170.79     98.75 o 
   0  10  11      179.03      178.79    120.02 o 
   1  10  11      364.12      360.49    123.54 o 
   2  10  11      378.09      397.06    126.52 o 
   3  10  11      573.24      642.11    134.17 o 
   4  10  11      637.61      255.21    258.42 o 
   5  10  11        6.25       89.54    266.25 o 
   6  10  11       19.48       51.38    278.16 o 
   7  10  11       10.87      239.27    295.94 o 
 -16  11  11     1273.66     1443.43    203.62 o 
 -15  11  11      770.99      889.60    247.24 o 
 -14  11  11       12.98       24.81    160.06 o 
 -13  11  11        8.88       62.32    170.11 o 
 -12  11  11      747.21      775.40    226.94 o 
 -11  11  11      589.53      664.73    178.95 o 
 -10  11  11       79.22       25.29    163.44 o 
  -9  11  11      466.18      626.63    127.35 o 
  -8  11  11     1612.90     1840.08    147.92 o 
  -7  11  11       28.02     -233.96    116.98 o 
  -6  11  11      201.39      292.79    183.22 o 
  -5  11  11      549.95      542.33    152.59 o 
  -4  11  11     4230.40     4821.18    192.51 o 
  -3  11  11      143.32       53.48    105.63 o 
  -2  11  11      222.00      227.04    134.41 o 
  -1  11  11       14.78       45.95    116.98 o 
   0  11  11      216.18      229.55    127.93 o 
   1  11  11       82.23      -64.55    128.27 o 
   2  11  11      717.10      496.55    138.65 o 
   3  11  11      553.49      270.19    136.69 o 
   4  11  11      545.87      712.95    267.77 o 
 -14  12  11       22.96      -78.81    257.21 o 
 -13  12  11       36.75      133.34    187.01 o 
 -12  12  11      378.21      474.22    254.80 o 
 -11  12  11      196.87      297.36    230.25 o 
 -10  12  11      121.14      -50.04    176.79 o 
  -9  12  11       87.33      221.34    133.35 o 
  -8  12  11       78.40      144.94    133.10 o 
  -7  12  11       65.11       38.94    128.75 o 
  -6  12  11       70.04      105.75    178.34 o 
  -5  12  11      659.11      546.21    140.71 o 
  -4  12  11      242.92       95.82    120.15 o 
  -3  12  11       96.14       46.60    126.60 o 
  -2  12  11       26.70      -64.71    123.85 o 
  -1  12  11      101.99     -228.97    161.39 o 
   0  12  11       60.69      -73.43    161.51 o 
   1  12  11      189.24       60.74    134.47 o 
   2  12  11       13.57      345.99    138.58 o 
   3  12  11        0.31      107.85    271.88 o 
 -10  13  11      218.53      -90.66    262.16 o 
  -9  13  11      211.00      158.29    272.56 o 
  -8  13  11      187.67      373.23    141.94 o 
  -7  13  11       77.46      234.66    136.66 o 
  -6  13  11       88.18      171.61    138.63 o 
  -5  13  11      625.20      806.36    148.36 o 
  -4  13  11      768.30      788.42    171.02 o 
  -3  13  11        2.99      -13.68    130.27 o 
  -2  13  11       11.22     -131.82    166.54 o 
  -1  13  11        1.49     -144.88    226.12 o 
 -15   0  12     3419.37     3811.70    312.31 o 
 -14   0  12     1041.12      963.91     86.87 o 
 -13   0  12     4630.69     4613.86    135.98 o 
 -12   0  12    36150.97    38116.94    713.59 o 
 -11   0  12      796.95      768.15     68.08 o 
 -10   0  12      761.44      838.36     62.51 o 
  -9   0  12       79.75       68.14     45.19 o 
  -8   0  12    62095.25    65998.80   1054.25 o 
  -7   0  12      152.83      211.78     40.65 o 
  -6   0  12     3807.26     3723.87    144.97 o 
  -5   0  12    24661.09    23607.38    357.42 o 
  -4   0  12     2371.16     2858.80    127.63 o 
  -3   0  12        1.73       -4.91     44.37 o 
  -2   0  12     4270.43     4466.51    119.58 o 
  -1   0  12    19989.77    20292.44    347.93 o 
   0   0  12     1851.02     1801.92     80.83 o 
   1   0  12      167.02      117.24     53.92 o 
   2   0  12     7858.26     7929.90    230.67 o 
   3   0  12     7527.07     7595.92    229.24 o 
   4   0  12     1196.49     1295.45    107.15 o 
   5   0  12      321.86      402.66    136.42 o 
   6   0  12     4969.44     4722.53    272.26 o 
   7   0  12       61.99      -32.72    142.76 o 
   8   0  12        2.50      131.31    205.48 o 
   9   0  12        5.36      -55.82    198.26 o 
  10   0  12       81.67       54.54    218.92 o 
  11   0  12     2495.95     1964.11    324.52 o 
  12   0  12        0.43     -184.27    235.39 o 
  13   0  12       13.67     -207.11    245.83 o 
 -18   1  12       73.29       -8.06    100.34 o 
 -17   1  12       29.41       26.70    100.99 o 
 -16   1  12     2791.27     2410.86    195.28 o 
 -15   1  12      138.93      150.36     99.95 o 
 -14   1  12       48.23       97.01     96.84 o 
 -13   1  12     1565.79     1770.49     63.94 o 
 -12   1  12     1276.41     1311.96     51.82 o 
 -11   1  12      658.01      663.52     41.62 o 
 -10   1  12       19.43       -7.31     30.84 o 
  -9   1  12    14987.64    16727.66    239.98 o 
  -8   1  12      279.34      343.15     38.13 o 
  -7   1  12       84.42       45.54     31.48 o 
  -6   1  12      237.58      266.62     38.37 o 
  -5   1  12    14402.38    16090.30    198.78 o 
  -4   1  12     1562.55     1474.06     47.07 o 
  -3   1  12       31.30       33.21     31.48 o 
  -2   1  12      405.72      331.00     37.05 o 
  -1   1  12     2377.55     2146.06     56.35 o 
   0   1  12        0.39      -21.70     36.09 o 
   1   1  12        3.05      -15.63     37.69 o 
   2   1  12     1672.18     1703.13     78.36 o 
   3   1  12     1652.04     1566.30     78.83 o 
   4   1  12       51.49      -59.22     70.85 o 
   5   1  12      127.68      -11.15     90.13 o 
   6   1  12       93.80      -32.09     95.70 o 
   7   1  12     2966.16     2657.71    170.85 o 
   8   1  12       56.83       88.94    153.59 o 
   9   1  12        8.73      -82.70    243.84 o 
  10   1  12      629.83      801.25    249.94 o 
  11   1  12       36.72       50.62    162.92 o 
  12   1  12        5.02     -118.38    173.60 o 
  13   1  12      130.00       88.79    184.41 o 
 -22   2  12        1.30      204.03    149.29 o 
 -21   2  12       37.08       -1.61    132.60 o 
 -20   2  12     3142.58     3288.37    238.89 o 
 -19   2  12     1735.80     1511.38    164.96 o 
 -18   2  12        0.69       86.10    113.97 o 
 -17   2  12     1333.46     1162.25    151.36 o 
 -16   2  12       34.24      -77.69    109.29 o 
 -15   2  12     1037.72     1096.15    145.41 o 
 -14   2  12      492.08      504.17    117.61 o 
 -13   2  12     4931.31     4958.43    190.64 o 
 -12   2  12     5307.41     5169.91    117.30 o 
 -11   2  12     1354.14     1321.54     57.53 o 
 -10   2  12      433.33      422.05     41.39 o 
  -9   2  12      220.97      284.31     34.49 o 
  -8   2  12     5483.87     5495.86     99.14 o 
  -7   2  12     2467.32     2558.62     70.76 o 
  -6   2  12     2143.85     2071.67     62.39 o 
  -5   2  12     5552.78     5292.37     89.97 o 
  -4   2  12     1224.29     1237.90     42.88 o 
  -3   2  12        2.09      -31.55     30.62 o 
  -2   2  12     1061.39      960.16     45.48 o 
  -1   2  12    19673.28    19462.46    241.47 o 
   0   2  12     2724.08     2848.31     72.66 o 
   1   2  12       40.10       48.15     37.35 o 
   2   2  12     3771.95     3600.10     94.02 o 
   3   2  12      628.47      541.77     68.39 o 
   4   2  12     5014.62     4990.15    155.22 o 
   5   2  12       41.47       34.12     76.41 o 
   6   2  12      263.49      343.04    103.80 o 
   7   2  12     4491.69     4868.00    303.65 o 
   8   2  12      118.44      156.01    127.70 o 
   9   2  12       65.73       90.69    146.56 o 
  10   2  12      272.74      368.74    163.88 o 
  11   2  12     3052.47     2753.66    250.06 o 
  12   2  12       39.63       -2.00    174.53 o 
  13   2  12      374.22      305.63    183.30 o 
 -24   3  12      357.77      175.16    165.06 o 
 -23   3  12     1579.97     2206.52    227.61 o 
 -22   3  12      200.64      105.93    161.60 o 
 -21   3  12      597.28      676.08    164.07 o 
 -20   3  12      477.11      522.68    162.91 o 
 -19   3  12      472.75      374.38    147.59 o 
 -18   3  12       39.07       81.00    129.28 o 
 -17   3  12      168.01      127.95    132.17 o 
 -16   3  12     7977.80     7466.12    370.81 o 
 -15   3  12      841.30     1129.96    153.69 o 
 -14   3  12      220.34      120.84    117.49 o 
 -13   3  12     5551.19     5172.05    280.74 o 
 -12   3  12      881.17      959.45     62.20 o 
 -11   3  12     2029.40     2036.06     81.14 o 
 -10   3  12     1328.33     1328.15     58.19 o 
  -9   3  12     8392.28     8271.91    147.11 o 
  -8   3  12     7926.06     8314.83    134.90 o 
  -7   3  12        5.66       60.23     33.95 o 
  -6   3  12       45.89       16.09     36.47 o 
  -5   3  12     7231.97     6888.76    114.01 o 
  -4   3  12    16830.90    17479.30    196.57 o 
  -3   3  12       38.70       57.85     33.83 o 
  -2   3  12     3627.33     3575.22     78.95 o 
  -1   3  12     7080.46     7114.69    117.76 o 
   0   3  12     3671.62     3726.75     85.51 o 
   1   3  12        2.79        9.41     40.51 o 
   2   3  12      100.02       90.04     50.87 o 
   3   3  12     6657.58     6400.62    149.47 o 
   4   3  12      713.55      751.71    108.85 o 
   5   3  12       15.91       69.77     77.43 o 
   6   3  12     2819.78     2572.43    170.09 o 
   7   3  12      776.06      918.41    142.29 o 
   8   3  12      731.71      573.65    137.75 o 
   9   3  12       40.30      154.72    155.88 o 
  10   3  12     1776.81     1999.30    232.36 o 
  11   3  12       30.33     -152.51    164.98 o 
  12   3  12       49.55      270.68    232.17 o 
 -23   4  12      581.79     1009.60    204.02 o 
 -22   4  12        0.48      -54.45    171.68 o 
 -21   4  12      419.18      312.45    176.73 o 
 -20   4  12      853.93      478.90    169.87 o 
 -19   4  12     1002.63      852.66    177.19 o 
 -18   4  12      137.13      -15.77    143.69 o 
 -17   4  12      124.08     -100.13    140.10 o 
 -16   4  12       71.95      -81.79    136.51 o 
 -15   4  12      336.11      329.58    142.12 o 
 -14   4  12       33.89      135.68    132.23 o 
 -13   4  12     3707.93     3277.04    124.87 o 
 -12   4  12      415.61      285.98     59.94 o 
 -11   4  12     1819.86     1645.13     88.99 o 
 -10   4  12      182.59      158.60     45.43 o 
  -9   4  12      501.07      531.81     57.97 o 
  -8   4  12     2510.66     2549.85     95.30 o 
  -7   4  12     1180.33     1032.49     58.20 o 
  -6   4  12     1116.68     1165.78     54.95 o 
  -5   4  12      595.07      619.54     52.96 o 
  -4   4  12      939.96      894.73     57.80 o 
  -3   4  12        2.35       58.25     45.09 o 
  -2   4  12    10274.41    10423.61    149.70 o 
  -1   4  12      306.86      362.26     45.44 o 
   0   4  12       34.31       26.09     46.09 o 
   1   4  12      232.25      163.23     57.21 o 
   2   4  12      912.98      847.18     72.51 o 
   3   4  12        0.21       66.08     73.26 o 
   4   4  12        7.67      -68.04     74.48 o 
   5   4  12      445.19      423.10     87.11 o 
   6   4  12      228.62      313.89    125.73 o 
   7   4  12      164.10       73.22    186.02 o 
   8   4  12       17.76      -92.06    122.39 o 
   9   4  12        0.36      -20.32    128.97 o 
  10   4  12      230.41      296.00    173.62 o 
  11   4  12      229.07      229.95    177.46 o 
  12   4  12       47.76      -32.50    175.79 o 
 -23   5  12       97.15       -0.95    188.18 o 
 -22   5  12      465.03      329.99    192.00 o 
 -21   5  12      430.28      285.45    187.18 o 
 -20   5  12      447.76      441.83    189.08 o 
 -19   5  12      812.49      864.23    195.76 o 
 -18   5  12       27.96     -124.69    155.93 o 
 -17   5  12     1108.55      919.61    191.97 o 
 -16   5  12     2679.07     2589.29    242.51 o 
 -15   5  12     3459.24     3312.89    173.44 o 
 -14   5  12      165.49       86.93     89.00 o 
 -13   5  12        3.44       42.67     85.78 o 
 -12   5  12      895.85      909.02    110.68 o 
 -11   5  12     1181.98     1094.33    115.26 o 
 -10   5  12      691.20      686.46     84.25 o 
  -9   5  12     3785.49     3838.66    158.15 o 
  -8   5  12    14940.28    15381.63    321.53 o 
  -7   5  12      595.46      618.85     60.86 o 
  -6   5  12      364.63      410.07     53.67 o 
  -5   5  12     3144.61     3178.83    115.46 o 
  -4   5  12     4175.03     4285.21    113.32 o 
  -3   5  12      273.80      283.56     52.17 o 
  -2   5  12     4747.81     4815.04    126.83 o 
  -1   5  12      125.22      112.49     53.33 o 
   0   5  12      841.35      761.59     60.99 o 
   1   5  12      230.58      246.95     67.15 o 
   2   5  12     5590.32     5714.93    163.88 o 
   3   5  12      790.47      903.16    107.44 o 
   4   5  12     1374.50     1386.23    100.56 o 
   5   5  12      159.95      252.04     87.95 o 
   6   5  12       51.39       26.37     95.88 o 
   7   5  12       38.47      -38.96    131.13 o 
   8   5  12      428.83      476.43    142.68 o 
   9   5  12     1122.18     1330.43    174.37 o 
  10   5  12      422.09      218.50    175.19 o 
  11   5  12       17.29       90.96    180.76 o 
 -22   6  12      127.94      326.11    213.84 o 
 -21   6  12        6.65      128.54    199.56 o 
 -20   6  12        1.25     -231.44    183.93 o 
 -19   6  12        5.56       74.17    183.79 o 
 -18   6  12        9.96       54.16    185.27 o 
 -17   6  12      284.94      297.14    185.32 o 
 -16   6  12      208.04       -0.89    122.48 o 
 -15   6  12       68.31       -0.37     98.55 o 
 -14   6  12       34.02       55.89     99.43 o 
 -13   6  12      222.84      113.67    102.61 o 
 -12   6  12       72.51       87.37     99.82 o 
 -11   6  12      367.95      306.58     86.65 o 
 -10   6  12      578.27      613.39     93.44 o 
  -9   6  12      717.22      796.37     97.39 o 
  -8   6  12      278.70      161.15    121.71 o 
  -7   6  12       10.58      -25.08     75.35 o 
  -6   6  12     1326.93     1401.69     80.59 o 
  -5   6  12      414.00      433.31     65.54 o 
  -4   6  12      174.73      242.08     59.22 o 
  -3   6  12      485.27      482.45     58.41 o 
  -2   6  12       77.20       51.36     59.38 o 
  -1   6  12       40.12       14.16     59.37 o 
   0   6  12       27.59      116.69     69.55 o 
   1   6  12        9.39       60.40     79.36 o 
   2   6  12       75.44       99.38     94.26 o 
   3   6  12      345.55      342.15    146.25 o 
   4   6  12        3.18     -108.54    145.92 o 
   5   6  12       79.79      -20.47    110.69 o 
   6   6  12        1.00      -31.98    116.36 o 
   7   6  12       56.14      284.57    176.82 o 
   8   6  12        0.74        8.19    180.96 o 
   9   6  12        2.51     -100.49    186.41 o 
  10   6  12       69.07       96.02    202.02 o 
  11   6  12      287.17      196.02    271.03 o 
 -22   7  12       82.73      414.55    219.78 o 
 -21   7  12      307.11      153.68    217.65 o 
 -20   7  12      417.08      299.53    227.62 o 
 -19   7  12      155.89      235.48    210.39 o 
 -18   7  12       17.12     -150.58    193.41 o 
 -17   7  12     1163.10     1058.36    137.64 o 
 -16   7  12      744.49      626.20    128.62 o 
 -15   7  12     4005.05     3783.00    439.00 o 
 -14   7  12      352.82      417.07    121.06 o 
 -13   7  12      787.89      892.40    180.89 o 
 -12   7  12      684.50      623.25    153.74 o 
 -11   7  12      412.69      424.40     98.26 o 
 -10   7  12      977.26     1024.13    109.81 o 
  -9   7  12    10538.17    10881.81    296.89 o 
  -8   7  12     2022.47     2161.32    107.15 o 
  -7   7  12        5.95       80.54     73.95 o 
  -6   7  12      103.19       81.71     76.39 o 
  -5   7  12     4715.66     4868.47    148.48 o 
  -4   7  12      263.47      222.61     71.59 o 
  -3   7  12      233.42      182.07     87.30 o 
  -2   7  12     5510.92     5791.28    168.77 o 
  -1   7  12      143.62      191.26     63.86 o 
   0   7  12      413.42      349.89     77.10 o 
   1   7  12      135.64      158.70     84.63 o 
   2   7  12     5538.66     5414.69    218.70 o 
   3   7  12     4275.07     4048.94    233.33 o 
   4   7  12     1211.91     1108.36    330.49 o 
   5   7  12      364.55      152.42    237.94 o 
   6   7  12      469.28      316.77    143.03 o 
   7   7  12      110.67     -188.54    270.15 o 
   8   7  12      333.89      848.44    306.41 o 
   9   7  12     1201.55     1263.27    331.92 o 
  10   7  12      130.80      363.75    322.15 o 
 -21   8  12       34.11       -3.86    228.10 o 
 -20   8  12       12.58      204.96    242.34 o 
 -19   8  12     1227.43     1115.76    257.67 o 
 -18   8  12       15.19       88.73    130.85 o 
 -17   8  12      101.06       11.73    130.19 o 
 -16   8  12      324.65      124.04    132.29 o 
 -15   8  12      787.26      711.53    183.57 o 
 -14   8  12       54.21     -138.75    121.61 o 
 -13   8  12      641.04      579.49    140.36 o 
 -12   8  12      388.21      458.57    133.75 o 
 -11   8  12     4047.99     4134.12    384.84 o 
 -10   8  12        0.41      -31.07    101.24 o 
  -9   8  12      643.86      521.74    141.34 o 
  -8   8  12      475.86      400.79     86.40 o 
  -7   8  12       39.36        7.43     80.60 o 
  -6   8  12     1927.70     1836.42    111.73 o 
  -5   8  12      970.09      995.53    107.57 o 
  -4   8  12     1088.18     1072.97    117.40 o 
  -3   8  12        1.30     -113.52     83.41 o 
  -2   8  12     5268.31     5216.15    273.47 o 
  -1   8  12       48.47       19.51     77.79 o 
   0   8  12      158.41      301.71    116.72 o 
   1   8  12        9.38       21.46     87.43 o 
   2   8  12      146.44       42.27    113.17 o 
   3   8  12      860.85      782.88    169.48 o 
   4   8  12       63.11      -65.77    167.57 o 
   5   8  12      311.38      547.29    265.74 o 
   6   8  12      498.62      219.62    149.03 o 
   7   8  12      125.92      219.13    295.48 o 
   8   8  12       22.50     -141.36    287.78 o 
   9   8  12       80.58      294.54    312.71 o 
 -19   9  12      153.63       79.01    140.59 o 
 -18   9  12        1.32       32.73    141.84 o 
 -17   9  12      478.45      572.59    153.31 o 
 -16   9  12     2835.55     2517.04    205.93 o 
 -15   9  12       16.81     -108.70    138.48 o 
 -14   9  12      181.26      111.01    140.83 o 
 -13   9  12      628.57      830.47    159.97 o 
 -12   9  12     5405.01     5485.88    232.20 o 
 -11   9  12      584.44      480.51    123.23 o 
 -10   9  12      121.79      144.28    116.45 o 
  -9   9  12     5672.77     5708.34    186.50 o 
  -8   9  12      200.44      176.09     93.56 o 
  -7   9  12      494.75      476.52    110.60 o 
  -6   9  12        2.10       72.23    105.83 o 
  -5   9  12       20.82     -154.63    103.23 o 
  -4   9  12     2561.89     2626.18    131.42 o 
  -3   9  12       28.77      136.44     93.52 o 
  -2   9  12     1267.79     1186.31    110.73 o 
  -1   9  12       13.31       34.45     92.65 o 
   0   9  12     2774.49     2830.66    136.36 o 
   1   9  12       19.48       -7.81    114.55 o 
   2   9  12       14.05      -52.04    119.59 o 
   3   9  12     5448.23     6212.36    309.92 o 
   4   9  12      871.34      858.04    265.42 o 
   5   9  12       59.81      297.71    266.73 o 
   6   9  12      340.55      163.21    285.85 o 
   7   9  12      997.61      905.90    316.95 o 
 -18  10  12        0.77      -62.85    145.66 o 
 -17  10  12      507.56      572.01    167.29 o 
 -16  10  12      164.60       40.23    227.51 o 
 -15  10  12       62.21       12.44    150.01 o 
 -14  10  12       29.71        3.70    146.62 o 
 -13  10  12     3184.04     3325.20    235.45 o 
 -12  10  12     3224.37     3461.03    193.43 o 
 -11  10  12      225.07      259.79    130.23 o 
 -10  10  12      764.41     1034.42    319.56 o 
  -9  10  12      150.76      122.49    112.61 o 
  -8  10  12     2468.39     2526.38    153.81 o 
  -7  10  12      456.40      472.35    119.77 o 
  -6  10  12     2152.68     2101.31    205.21 o 
  -5  10  12     2096.04     2134.06    152.46 o 
  -4  10  12      572.25      467.34    106.16 o 
  -3  10  12       93.18       24.39    110.34 o 
  -2  10  12      318.22      249.72    144.45 o 
  -1  10  12     2712.05     3081.10    175.84 o 
   0  10  12     1256.31      961.34    134.55 o 
   1  10  12        7.04      110.72    124.29 o 
   2  10  12      685.02      850.75    138.78 o 
   3  10  12      378.80      260.70    172.94 o 
   4  10  12      792.68      700.52    276.74 o 
   5  10  12       66.07      459.25    277.49 o 
 -16  11  12      155.78      266.42    167.86 o 
 -15  11  12       54.97      205.93    169.45 o 
 -14  11  12      105.62      534.59    236.63 o 
 -13  11  12       17.97       56.20    170.87 o 
 -12  11  12       29.09      219.27    172.76 o 
 -11  11  12       63.63       68.58    165.98 o 
 -10  11  12       33.49      -68.70    289.27 o 
  -9  11  12      388.09      311.80    124.99 o 
  -8  11  12      170.97      134.75    123.41 o 
  -7  11  12       38.94      -82.81    120.73 o 
  -6  11  12        0.57      -41.40    120.01 o 
  -5  11  12      916.93      802.02    136.49 o 
  -4  11  12       25.18       81.86    116.37 o 
  -3  11  12        4.56      119.41    109.15 o 
  -2  11  12       33.27      -71.17    119.60 o 
  -1  11  12      162.96      278.47    163.22 o 
   0  11  12      509.24      511.04    203.44 o 
   1  11  12        3.39     -116.62    132.28 o 
   2  11  12      203.47      134.44    212.49 o 
   3  11  12       51.44      203.66    136.19 o 
 -14  12  12       43.99       43.24    245.85 o 
 -13  12  12      426.76      557.18    198.67 o 
 -12  12  12     2468.69     2563.40    292.78 o 
 -11  12  12       78.95      297.46    185.79 o 
 -10  12  12        3.40       91.76    181.06 o 
  -9  12  12      155.46      -36.73    131.51 o 
  -8  12  12     1860.47     2338.92    169.03 o 
  -7  12  12        4.16       32.78    132.48 o 
  -6  12  12      633.79      814.17    145.26 o 
  -5  12  12     2478.55     2923.87    215.27 o 
  -4  12  12       47.97     -156.45    129.08 o 
  -3  12  12        1.11      162.82    181.75 o 
  -2  12  12       39.12     -166.93    177.15 o 
  -1  12  12     2903.61     2926.87    337.82 o 
   0  12  12      634.53      585.52    179.17 o 
   1  12  12        1.59      -70.63    132.10 o 
   2  12  12      526.94      501.66    218.57 o 
 -10  13  12       90.41     -105.15    260.29 o 
  -9  13  12      441.44      451.26    287.11 o 
  -8  13  12       85.45      197.99    176.02 o 
  -7  13  12      114.39      298.97    278.94 o 
  -6  13  12       27.45      -44.47    270.59 o 
  -5  13  12      412.72      413.12    238.74 o 
  -4  13  12      413.12      565.46    172.54 o 
  -3  13  12        3.36     -292.22    229.15 o 
  -2  13  12      412.35       58.24    243.44 o 
 -18   1  13        9.96      -62.16    103.45 o 
 -17   1  13     3400.46     3388.80    220.66 o 
 -16   1  13     4514.42     4205.35    241.24 o 
 -15   1  13     2437.02     2421.50    197.47 o 
 -14   1  13      460.74      456.25     55.53 o 
 -13   1  13      830.81      871.16     53.28 o 
 -12   1  13     1878.77     1870.28     76.46 o 
 -11   1  13       59.55       -1.83     28.16 o 
 -10   1  13     4659.67     4693.40     99.53 o 
  -9   1  13     7259.35     7240.39    117.76 o 
  -8   1  13     4815.16     4649.16     97.90 o 
  -7   1  13      789.34      890.16     55.75 o 
  -6   1  13      889.57      948.23     38.13 o 
  -5   1  13     1821.89     1728.68     48.04 o 
  -4   1  13     1516.36     1513.45     50.36 o 
  -3   1  13        6.89        9.78     34.98 o 
  -2   1  13     5837.22     5700.15    101.78 o 
  -1   1  13     5422.00     5321.56     94.93 o 
   0   1  13     3546.58     3415.84     86.74 o 
   1   1  13      117.25      185.80     49.28 o 
   2   1  13     8242.66     8463.56    175.85 o 
   3   1  13    15014.35    14504.03    249.96 o 
   4   1  13      139.66       74.48     77.84 o 
   5   1  13     2283.18     2264.04    136.84 o 
   6   1  13      866.44      769.26    138.93 o 
   7   1  13      519.27      329.60    184.06 o 
   8   1  13      175.68      154.28    150.89 o 
   9   1  13     1292.91     1337.45    206.60 o 
  10   1  13      510.87      505.39    174.50 o 
  11   1  13       10.70      -73.75    172.88 o 
  12   1  13       32.98       91.94    181.33 o 
 -23   2  13      762.54      741.92    163.56 o 
 -22   2  13      246.61      310.52    146.08 o 
 -21   2  13      177.75       -4.25    132.17 o 
 -20   2  13       44.11       75.98    132.37 o 
 -19   2  13       34.14        9.06    121.48 o 
 -18   2  13       82.06       58.55    121.30 o 
 -17   2  13     1482.92     1235.00    156.67 o 
 -16   2  13      144.36       12.96    114.61 o 
 -15   2  13     3814.15     3277.82    237.75 o 
 -14   2  13       14.04       -2.90     49.27 o 
 -13   2  13     1712.81     1555.91    142.43 o 
 -12   2  13      184.92      226.37     47.24 o 
 -11   2  13     4164.50     4196.17    109.27 o 
 -10   2  13      804.76      884.90     58.14 o 
  -9   2  13      114.95      309.21     42.00 o 
  -8   2  13      216.83      276.30     35.48 o 
  -7   2  13       40.81       70.06     40.07 o 
  -6   2  13     4884.80     4836.84     97.52 o 
  -5   2  13      213.78      273.46     35.71 o 
  -4   2  13     4460.43     4626.43     84.92 o 
  -3   2  13       32.45      129.80     38.00 o 
  -2   2  13     5235.44     5359.76    101.32 o 
  -1   2  13    11747.32    11691.84    164.43 o 
   0   2  13       79.98       31.20     39.26 o 
   1   2  13      613.16      621.31     65.66 o 
   2   2  13     2014.30     2140.21     90.51 o 
   3   2  13      374.59      297.51     68.57 o 
   4   2  13      174.04      111.36     79.67 o 
   5   2  13       15.55     -153.36     97.05 o 
   6   2  13     3572.79     3688.75    167.08 o 
   7   2  13     1192.18     1107.12    150.05 o 
   8   2  13        8.98       34.62    126.14 o 
   9   2  13      359.39      448.15    169.47 o 
  10   2  13       18.86      203.56    169.20 o 
  11   2  13      381.33      298.61    182.02 o 
  12   2  13       27.54     -232.90    171.42 o 
 -24   3  13       32.68      178.65    162.03 o 
 -23   3  13      696.94      764.23    180.25 o 
 -22   3  13        1.21      -85.52    151.55 o 
 -21   3  13     1331.59     1013.97    178.75 o 
 -20   3  13     3411.74     3458.50    261.59 o 
 -19   3  13       46.65     -171.96    129.78 o 
 -18   3  13      102.20      131.46    134.46 o 
 -17   3  13      220.85      302.29    137.99 o 
 -16   3  13     3533.49     3162.31    251.73 o 
 -15   3  13     1969.92     1909.80    186.74 o 
 -14   3  13      357.35      308.20     55.13 o 
 -13   3  13     5278.25     4858.35    236.02 o 
 -12   3  13        5.90      102.98     53.78 o 
 -11   3  13      146.20       82.32     48.08 o 
 -10   3  13     2605.31     2764.39    127.48 o 
  -9   3  13    20195.36    20762.14    339.09 o 
  -8   3  13     2489.79     2424.07    106.66 o 
  -7   3  13       67.62       34.77     48.39 o 
  -6   3  13     1612.29     1609.81     60.20 o 
  -5   3  13     3193.83     3282.84     89.81 o 
  -4   3  13    12630.30    12795.51    171.89 o 
  -3   3  13       19.00      -32.41     36.31 o 
  -2   3  13     3411.90     3515.59     83.00 o 
  -1   3  13     5750.24     5701.90    108.02 o 
   0   3  13       20.30      -91.24     45.62 o 
   1   3  13       74.89       90.53     51.60 o 
   2   3  13     1354.64     1349.71     79.77 o 
   3   3  13     1108.68     1118.75     78.08 o 
   4   3  13      356.40      337.66     84.25 o 
   5   3  13        9.10     -108.99     85.96 o 
   6   3  13      796.83      987.87    146.08 o 
   7   3  13      372.46      353.88    171.57 o 
   8   3  13       92.62      152.38    133.87 o 
   9   3  13       61.39       80.91    162.40 o 
  10   3  13      201.14      188.19    199.32 o 
  11   3  13      932.94      745.45    196.56 o 
 -24   4  13     1750.41     1776.72    230.59 o 
 -23   4  13      653.69      919.61    196.70 o 
 -22   4  13       98.28      -90.43    166.10 o 
 -21   4  13      396.11      499.78    180.36 o 
 -20   4  13      842.90      836.49    179.07 o 
 -19   4  13      628.23      642.15    169.79 o 
 -18   4  13      106.85      146.21    153.26 o 
 -17   4  13     4274.02     3858.81    291.62 o 
 -16   4  13     5641.22     5184.45    318.63 o 
 -15   4  13       81.41     -102.36    132.60 o 
 -14   4  13      328.58      262.04     88.20 o 
 -13   4  13    13776.24    13505.62    392.27 o 
 -12   4  13     1858.61     1706.07    251.30 o 
 -11   4  13      730.97     1021.14    231.88 o 
 -10   4  13     4738.68     4960.20    170.49 o 
  -9   4  13      223.65      254.82     62.14 o 
  -8   4  13       47.17       49.26     55.43 o 
  -7   4  13      284.27      360.16     46.94 o 
  -6   4  13     9133.06     9426.50    156.80 o 
  -5   4  13    13987.23    13791.09    207.91 o 
  -4   4  13     3981.18     4050.40     96.21 o 
  -3   4  13       28.67      -35.32     48.19 o 
  -2   4  13        9.69        6.52     47.45 o 
  -1   4  13     8729.49     8568.73    143.29 o 
   0   4  13      295.82      303.14     65.47 o 
   1   4  13      357.78      353.68     79.44 o 
   2   4  13     5039.58     4827.02    154.67 o 
   3   4  13      658.66      684.23     93.61 o 
   4   4  13      395.63      182.91     86.28 o 
   5   4  13      194.81       97.79     86.62 o 
   6   4  13     1251.73     1199.94    152.67 o 
   7   4  13      742.44      819.34    144.14 o 
   8   4  13      274.13      270.40    138.44 o 
   9   4  13      347.02      400.63    148.68 o 
  10   4  13       13.36      245.72    258.97 o 
  11   4  13      118.37       20.16    243.05 o 
 -23   5  13      646.05      470.98    196.99 o 
 -22   5  13        7.48       86.78    189.69 o 
 -21   5  13       14.46      152.15    182.54 o 
 -20   5  13      173.35       56.50    176.59 o 
 -19   5  13     1285.03     1131.53    204.91 o 
 -18   5  13       91.10      130.01    169.83 o 
 -17   5  13     1724.25     1450.96    210.86 o 
 -16   5  13      350.36      294.27    171.12 o 
 -15   5  13      256.79      284.19    166.73 o 
 -14   5  13       46.16       72.98     90.46 o 
 -13   5  13      137.16       34.61     92.75 o 
 -12   5  13      397.82      326.22    135.98 o 
 -11   5  13     1127.26     1039.97    116.99 o 
 -10   5  13      314.09      240.53     80.69 o 
  -9   5  13        5.91      172.59    107.35 o 
  -8   5  13    17720.29    18036.48    413.50 o 
  -7   5  13      836.81      826.94     72.53 o 
  -6   5  13        8.19      -61.51     52.21 o 
  -5   5  13     1036.27     1005.64     66.27 o 
  -4   5  13     9032.00     9274.09    171.60 o 
  -3   5  13        5.39      -14.19     52.51 o 
  -2   5  13     1382.01     1200.30     63.46 o 
  -1   5  13      414.87      263.44     56.78 o 
   0   5  13      252.27      263.11     66.51 o 
   1   5  13       19.05      199.73     75.66 o 
   2   5  13     1051.83      940.62     99.36 o 
   3   5  13     1683.82     1697.78    148.58 o 
   4   5  13       23.19       83.26     99.86 o 
   5   5  13      227.00      233.86    104.82 o 
   6   5  13     1355.13     1411.65    227.68 o 
   7   5  13      163.26      195.06    177.37 o 
   8   5  13       82.72     -228.20    206.68 o 
   9   5  13      176.47      317.57    352.68 o 
  10   5  13       46.81       78.66    261.12 o 
  11   5  13       86.27      221.72    266.75 o 
 -22   6  13       48.95       -0.06    201.15 o 
 -21   6  13      210.00      355.57    206.00 o 
 -20   6  13     1049.82     1277.91    236.84 o 
 -19   6  13     3276.73     3385.88    297.02 o 
 -18   6  13      165.47       16.54    180.03 o 
 -17   6  13     4291.36     4121.83    338.91 o 
 -16   6  13     3897.17     3552.44    281.67 o 
 -15   6  13     1199.73     1121.14    128.52 o 
 -14   6  13      210.23      166.65    106.94 o 
 -13   6  13     1575.91     1729.62    147.43 o 
 -12   6  13     8858.66     9678.36    824.48 o 
 -11   6  13     1372.88     1359.92    109.75 o 
 -10   6  13      342.43      383.79     90.41 o 
  -9   6  13     2707.84     2782.14    141.74 o 
  -8   6  13     3400.86     3751.81    142.64 o 
  -7   6  13      601.84      765.17     84.57 o 
  -6   6  13      596.92      587.63     73.05 o 
  -5   6  13    22937.93    23968.00    378.89 o 
  -4   6  13    14514.37    14999.52    334.17 o 
  -3   6  13      176.08      186.59     61.81 o 
  -2   6  13      408.59      385.67     63.73 o 
  -1   6  13     2393.56     2451.06    103.64 o 
   0   6  13     4108.26     4249.99    182.79 o 
   1   6  13      173.19       80.36     99.48 o 
   2   6  13     4330.27     4112.82    242.38 o 
   3   6  13     3337.86     2901.62    210.37 o 
   4   6  13      216.81      281.85    105.99 o 
   5   6  13       77.04      138.81    117.68 o 
   6   6  13     1119.53     1310.31    210.37 o 
   7   6  13     5213.86     5812.52    441.80 o 
   8   6  13       38.59      262.68    192.86 o 
   9   6  13       59.97      144.02    205.95 o 
  10   6  13      600.97      656.03    319.09 o 
 -22   7  13       45.03      119.29    217.84 o 
 -21   7  13      214.48      276.09    222.94 o 
 -20   7  13      837.70      635.43    230.71 o 
 -19   7  13       38.73      -23.08    201.28 o 
 -18   7  13       80.12       40.93    201.27 o 
 -17   7  13       54.21      -34.87    118.75 o 
 -16   7  13     1438.85     1392.27    151.07 o 
 -15   7  13       60.61       44.44    116.29 o 
 -14   7  13      146.84      -48.58    116.30 o 
 -13   7  13     3289.97     3209.88    199.25 o 
 -12   7  13      461.89      496.97    124.78 o 
 -11   7  13      113.22      302.62     99.72 o 
 -10   7  13      285.66      250.43    121.88 o 
  -9   7  13       21.47      -67.42     94.61 o 
  -8   7  13     6338.03     6436.67    184.88 o 
  -7   7  13      302.71      355.03     83.08 o 
  -6   7  13       23.30       85.13     78.87 o 
  -5   7  13      197.08      180.01     72.60 o 
  -4   7  13     3918.15     3938.25    171.25 o 
  -3   7  13       25.29       -0.80     70.97 o 
  -2   7  13       14.57      -30.76     84.85 o 
  -1   7  13     4400.79     4777.07    159.15 o 
   0   7  13     1043.23      980.19    100.50 o 
   1   7  13       18.44       98.47     88.40 o 
   2   7  13       12.30      -65.18    152.83 o 
   3   7  13     2709.73     2007.05    288.69 o 
   4   7  13        5.63       93.15    167.16 o 
   5   7  13       86.77      127.29    143.13 o 
   6   7  13     2012.30     2090.89    181.95 o 
   7   7  13      211.49      217.21    285.54 o 
   8   7  13        0.05      160.72    295.30 o 
   9   7  13       12.43     -260.13    300.81 o 
 -21   8  13        0.06     -424.52    212.26 o 
 -20   8  13      243.59       83.26    230.49 o 
 -19   8  13      870.11     1242.80    268.20 o 
 -18   8  13        0.51      -52.66    130.91 o 
 -17   8  13      399.75      289.00    139.85 o 
 -16   8  13      825.99      680.28    148.14 o 
 -15   8  13       55.72      -49.84    132.04 o 
 -14   8  13      252.54      309.32    135.95 o 
 -13   8  13      495.56      412.07    139.03 o 
 -12   8  13     2910.23     3084.67    206.50 o 
 -11   8  13      224.03      110.70    107.40 o 
 -10   8  13      149.40       28.68    105.83 o 
  -9   8  13       51.99      -36.84     87.21 o 
  -8   8  13     3333.35     3447.95    148.74 o 
  -7   8  13        3.71       78.49     87.02 o 
  -6   8  13      564.77      571.30    109.02 o 
  -5   8  13     7863.95     8210.83    251.37 o 
  -4   8  13      115.86       12.89     88.33 o 
  -3   8  13      347.26      191.16     90.70 o 
  -2   8  13        4.52       13.89     79.82 o 
  -1   8  13       58.71       39.35     80.26 o 
   0   8  13       31.98       11.86     91.36 o 
   1   8  13      112.05       69.67    119.68 o 
   2   8  13     1587.26     1370.24    183.27 o 
   3   8  13      109.42      189.00    166.63 o 
   4   8  13      134.00      -29.30    176.32 o 
   5   8  13        7.02     -393.04    253.07 o 
   6   8  13     1217.16     1336.44    368.10 o 
   7   8  13      999.48     1181.78    318.53 o 
   8   8  13       35.71      179.24    297.71 o 
 -19   9  13      163.04      174.09    144.66 o 
 -18   9  13      101.20      -48.41    157.57 o 
 -17   9  13        7.06      224.93    145.69 o 
 -16   9  13     1361.94     1247.51    400.90 o 
 -15   9  13      684.51      618.38    157.84 o 
 -14   9  13       47.71      104.02    174.57 o 
 -13   9  13     1482.81     1208.83    173.94 o 
 -12   9  13      462.84      414.64    126.79 o 
 -11   9  13       67.02      144.78    119.39 o 
 -10   9  13      219.18      323.72    119.81 o 
  -9   9  13     4858.84     5078.23    225.78 o 
  -8   9  13     4867.25     5622.39    214.84 o 
  -7   9  13       11.13     -140.56    105.78 o 
  -6   9  13      428.08      229.34    127.88 o 
  -5   9  13        3.43       51.55     95.95 o 
  -4   9  13     3159.46     3132.33    222.26 o 
  -3   9  13      494.74      497.18    102.73 o 
  -2   9  13      623.48      624.48    104.58 o 
  -1   9  13     3961.71     4509.90    173.32 o 
   0   9  13       13.73      -16.94    114.98 o 
   1   9  13        0.28      134.91    123.29 o 
   2   9  13      499.92      367.43    130.72 o 
   3   9  13     1053.94     1265.88    360.85 o 
   4   9  13      208.50      205.12    262.44 o 
   5   9  13        3.49      -99.08    264.55 o 
   6   9  13       29.20      165.20    152.39 o 
 -18  10  13       20.72       21.81    148.61 o 
 -17  10  13      491.53      733.06    173.13 o 
 -16  10  13      291.89      255.99    158.93 o 
 -15  10  13      126.49      145.31    259.02 o 
 -14  10  13       13.17      -89.85    150.50 o 
 -13  10  13      217.88       95.11    177.04 o 
 -12  10  13       90.51      126.24    144.37 o 
 -11  10  13      258.28      265.29    159.83 o 
 -10  10  13       36.59       23.58    155.04 o 
  -9  10  13      834.54      705.25    124.12 o 
  -8  10  13       20.91       81.35    116.46 o 
  -7  10  13      158.32       59.63    116.78 o 
  -6  10  13      538.76      596.70    127.11 o 
  -5  10  13       43.30       11.60    116.22 o 
  -4  10  13      100.81      -80.90    101.77 o 
  -3  10  13       53.31      118.25    103.80 o 
  -2  10  13      439.31      359.18    122.39 o 
  -1  10  13        5.38      -21.84    100.86 o 
   0  10  13       28.77       93.73    125.95 o 
   1  10  13        4.11       49.23    128.18 o 
   2  10  13      120.34      309.13    134.41 o 
   3  10  13      959.33      739.38    194.45 o 
   4  10  13       90.09     -284.26    259.73 o 
 -16  11  13       31.09     -136.82    164.17 o 
 -15  11  13      116.34       37.03    242.54 o 
 -14  11  13        3.59       45.59    238.82 o 
 -13  11  13      252.82      476.31    182.79 o 
 -12  11  13      443.46      402.75    181.10 o 
 -11  11  13       27.33      -87.93    165.90 o 
 -10  11  13      667.23      657.00    183.29 o 
  -9  11  13     2488.20     2670.79    167.61 o 
  -8  11  13      686.46      785.64    135.71 o 
  -7  11  13      254.89      254.82    128.27 o 
  -6  11  13       97.81      -29.40    125.38 o 
  -5  11  13      132.28      317.03    130.98 o 
  -4  11  13       44.51       50.55    112.73 o 
  -3  11  13       19.49       10.71    123.74 o 
  -2  11  13      998.58      583.47    133.01 o 
  -1  11  13      822.70      800.14    178.11 o 
   0  11  13      110.55      191.49    166.38 o 
   1  11  13        2.48      -54.70    134.11 o 
   2  11  13      298.13      273.41    140.65 o 
   3  11  13      351.83      822.31    290.78 o 
 -13  12  13      239.84       45.98    443.65 o 
 -12  12  13      129.33      190.52    192.93 o 
 -11  12  13       10.55      243.33    188.25 o 
 -10  12  13      160.49      379.96    190.30 o 
  -9  12  13       27.52      -47.19    134.26 o 
  -8  12  13      442.17      313.32    139.74 o 
  -7  12  13      308.57      258.22    138.51 o 
  -6  12  13      261.94      127.71    137.27 o 
  -5  12  13       82.26      -70.61    175.35 o 
  -4  12  13      156.95       46.42    134.10 o 
  -3  12  13       97.39        2.71    130.04 o 
  -2  12  13        3.09     -179.02    411.57 o 
  -1  12  13       23.87      -20.16    168.18 o 
   0  12  13        8.06     -191.23    162.60 o 
   1  12  13       37.83      -59.51    265.78 o 
  -9  13  13      310.65      218.63    281.80 o 
  -8  13  13     1669.89     2327.15    371.26 o 
  -7  13  13        7.86     -461.56    254.52 o 
  -6  13  13      201.28     -475.63    268.51 o 
  -4  13  13      113.04      120.90    243.24 o 
 -16   0  14    11014.98    10908.20    441.84 o 
 -15   0  14      210.23      161.45    102.66 o 
 -14   0  14      509.34      472.27    112.98 o 
 -13   0  14     1148.22     1383.35    180.76 o 
 -12   0  14    12468.35    12940.69    317.14 o 
 -11   0  14     3132.77     3506.10    128.24 o 
 -10   0  14     2669.91     2575.64    136.01 o 
  -9   0  14    20325.35    20658.68    406.84 o 
  -8   0  14       14.96       95.46     56.06 o 
  -7   0  14      777.04      952.54     96.60 o 
  -6   0  14       41.66       66.77     56.16 o 
  -5   0  14    15809.19    15468.62    283.61 o 
  -4   0  14    11441.40    11518.10    221.84 o 
  -3   0  14       68.88       61.47     53.80 o 
  -2   0  14     3628.20     3515.86    122.14 o 
  -1   0  14     6262.46     6279.01    159.37 o 
   0   0  14    16086.16    16234.21    334.68 o 
   1   0  14       69.62       49.14     89.14 o 
   2   0  14      694.47      761.81    105.39 o 
   3   0  14    37114.12    35769.11    749.47 o 
   4   0  14      427.10      471.82    104.12 o 
   5   0  14       23.80       83.04    149.82 o 
   6   0  14      308.17      514.86    168.90 o 
   7   0  14    11646.44    11660.11    437.24 o 
   8   0  14       32.95      -46.90    214.57 o 
   9   0  14      199.85       68.53    232.89 o 
  10   0  14      367.14      379.87    253.27 o 
  11   0  14      325.37      496.74    281.16 o 
 -19   1  14      231.84      333.50    117.30 o 
 -18   1  14      142.62       46.68    108.64 o 
 -17   1  14      416.68      330.79    116.66 o 
 -16   1  14       25.69       49.63    109.49 o 
 -15   1  14      148.03      107.02     52.70 o 
 -14   1  14      259.54      299.82     56.28 o 
 -13   1  14     1066.76     1061.39     72.49 o 
 -12   1  14     1666.54     1639.26     75.47 o 
 -11   1  14       27.45      -48.13     41.57 o 
 -10   1  14       21.42      100.01     49.31 o 
  -9   1  14      456.59      583.97     64.60 o 
  -8   1  14    10037.24    10435.15    193.72 o 
  -7   1  14      210.59      164.58     49.19 o 
  -6   1  14     1323.64     1415.34     57.10 o 
  -5   1  14     5591.11     5720.26    100.28 o 
  -4   1  14     4422.85     4552.09     92.11 o 
  -3   1  14        2.84      -76.28     38.14 o 
  -2   1  14     1350.28     1269.29     52.78 o 
  -1   1  14     7277.39     7250.50    121.35 o 
   0   1  14     3292.57     3098.84     86.30 o 
   1   1  14      300.01      299.21     66.74 o 
   2   1  14     1187.00     1305.18     80.80 o 
   3   1  14     3995.36     3630.08    120.80 o 
   4   1  14      512.68      447.56     87.36 o 
   5   1  14      492.89      510.89    116.22 o 
   6   1  14       71.90       72.59    112.42 o 
   7   1  14      602.85      538.62    143.78 o 
   8   1  14      115.06      116.42    159.85 o 
   9   1  14        0.86        7.57    180.15 o 
  10   1  14        3.93       61.06    169.26 o 
  11   1  14       16.68     -159.91    175.58 o 
 -22   2  14       38.51      152.41    138.33 o 
 -21   2  14       81.74      -17.86    129.69 o 
 -20   2  14       15.31      -66.18    126.16 o 
 -19   2  14      215.36      209.47    129.86 o 
 -18   2  14       21.57      -48.25    121.83 o 
 -17   2  14     2282.82     2174.46    191.21 o 
 -16   2  14    10801.91    10359.96    448.12 o 
 -15   2  14      130.54      187.15     65.16 o 
 -14   2  14       92.08       36.06     52.64 o 
 -13   2  14      291.02      251.68     57.07 o 
 -12   2  14    20924.85    21692.81    516.66 o 
 -11   2  14      511.69      588.05     72.08 o 
 -10   2  14     1580.37     1804.13     88.19 o 
  -9   2  14     3586.69     3464.62    105.32 o 
  -8   2  14     1314.63     1498.88     62.50 o 
  -7   2  14        3.93      -11.92     44.92 o 
  -6   2  14     9054.11     9350.51    144.27 o 
  -5   2  14     1329.97     1340.57     56.82 o 
  -4   2  14     2814.48     2883.08     80.22 o 
  -3   2  14      139.59      166.26     41.90 o 
  -2   2  14     1608.50     1458.18     58.50 o 
  -1   2  14      774.50      859.08     52.79 o 
   0   2  14     2050.48     2051.57     76.48 o 
   1   2  14      752.73      821.19     73.80 o 
   2   2  14     4536.63     4819.63    139.16 o 
   3   2  14       56.95       60.55     69.13 o 
   4   2  14        0.91      -35.56     82.32 o 
   5   2  14        0.59      -70.84    105.65 o 
   6   2  14      308.03      451.41    119.64 o 
   7   2  14     1103.93     1021.77    152.95 o 
   8   2  14        4.16      206.63    135.84 o 
   9   2  14       69.44     -183.06    159.51 o 
  10   2  14     1299.53     1208.67    214.90 o 
  11   2  14       24.12      224.77    184.08 o 
 -24   3  14      466.25      640.21    172.91 o 
 -23   3  14      169.95      119.86    161.73 o 
 -22   3  14       20.15     -166.83    152.65 o 
 -21   3  14       20.53      -93.55    144.32 o 
 -20   3  14     2569.30     2271.40    211.46 o 
 -19   3  14      982.85      855.62    165.39 o 
 -18   3  14      209.99       46.53    137.19 o 
 -17   3  14       34.04       65.86    132.91 o 
 -16   3  14     2050.18     1749.52    189.43 o 
 -15   3  14     1385.37     1253.15    166.92 o 
 -14   3  14       13.94      138.94     81.38 o 
 -13   3  14     8170.15     8624.48    280.72 o 
 -12   3  14    16782.00    16943.77    470.99 o 
 -11   3  14      197.28      198.69     86.02 o 
 -10   3  14       19.05       13.62     55.17 o 
  -9   3  14     2104.01     2251.72     86.49 o 
  -8   3  14    13053.21    12909.10    235.06 o 
  -7   3  14       86.93      105.21     48.07 o 
  -6   3  14     3714.92     3839.77     98.41 o 
  -5   3  14     4803.97     4672.86    102.79 o 
  -4   3  14      455.11      483.21     47.12 o 
  -3   3  14      132.79      225.66     45.96 o 
  -2   3  14      933.25      738.02     56.05 o 
  -1   3  14      524.91      496.14     54.58 o 
   0   3  14     2036.64     1919.13     89.90 o 
   1   3  14        4.64       19.97     64.00 o 
   2   3  14      302.19      148.77     90.46 o 
   3   3  14     1538.91     1691.20    105.32 o 
   4   3  14      696.13      763.27     96.24 o 
   5   3  14       42.29      -54.68     85.81 o 
   6   3  14     1449.08     1304.68    159.56 o 
   7   3  14      760.50      660.16    144.99 o 
   8   3  14       47.61     -150.89    154.87 o 
   9   3  14       41.03       11.38    169.01 o 
  10   3  14      275.80      182.29    177.83 o 
  11   3  14       97.55      -76.79    179.90 o 
 -24   4  14      134.98       38.61    174.30 o 
 -23   4  14        6.43     -198.32    166.53 o 
 -22   4  14      140.67      496.02    185.11 o 
 -21   4  14       59.18      -19.66    163.42 o 
 -20   4  14      808.95      749.40    180.09 o 
 -19   4  14      644.55      529.99    173.24 o 
 -18   4  14        9.95       82.93    154.42 o 
 -17   4  14     1281.32     1113.05    189.16 o 
 -16   4  14       47.88      250.01    149.72 o 
 -15   4  14      202.69      204.62     90.74 o 
 -14   4  14      260.82      133.16    161.34 o 
 -13   4  14      221.08      259.86     93.78 o 
 -12   4  14      275.14      352.10    125.31 o 
 -11   4  14       64.10      -53.15     99.76 o 
 -10   4  14     3915.84     4018.37    184.84 o 
  -9   4  14      947.47     1016.74     94.00 o 
  -8   4  14        2.18      -66.84     68.24 o 
  -7   4  14       53.14       68.12     47.10 o 
  -6   4  14     3606.15     3667.52    101.08 o 
  -5   4  14    13566.72    13710.09    209.99 o 
  -4   4  14       58.97       74.46     48.99 o 
  -3   4  14       91.74       42.93     47.31 o 
  -2   4  14      930.05      880.66     57.61 o 
  -1   4  14     3043.24     2775.22    140.35 o 
   0   4  14      265.28      272.21     62.93 o 
   1   4  14      227.12      233.22     86.95 o 
   2   4  14     1699.55     1612.03    147.41 o 
   3   4  14      778.71      680.22    104.58 o 
   4   4  14       43.19       34.42    100.54 o 
   5   4  14       58.95      -23.27    115.58 o 
   6   4  14     2173.89     2299.15    242.47 o 
   7   4  14        5.05      185.57    171.27 o 
   8   4  14       39.73      161.58    263.42 o 
   9   4  14     1058.97      998.80    213.62 o 
  10   4  14       52.30      219.48    265.13 o 
 -23   5  14       53.16      -69.05    181.26 o 
 -22   5  14        5.12      -49.22    186.05 o 
 -21   5  14      383.02      529.96    193.68 o 
 -20   5  14     1088.83     1235.92    211.15 o 
 -19   5  14     1635.92     1555.08    221.61 o 
 -18   5  14       20.73        4.96    164.27 o 
 -17   5  14      119.23     -139.83    158.97 o 
 -16   5  14     1691.12     1313.28    152.18 o 
 -15   5  14      328.18      350.28    105.43 o 
 -14   5  14      196.31       73.61     99.75 o 
 -13   5  14    10854.93    10595.37    426.30 o 
 -12   5  14     1082.23     1201.84    125.76 o 
 -11   5  14       73.28       80.36    105.52 o 
 -10   5  14      555.65      352.85    109.21 o 
  -9   5  14    14843.21    15282.37    366.84 o 
  -8   5  14      203.94      149.45    150.87 o 
  -7   5  14      138.51       66.90     71.21 o 
  -6   5  14     6856.14     7045.12    157.35 o 
  -5   5  14      163.31      146.81     60.80 o 
  -4   5  14      949.04      889.68     90.30 o 
  -3   5  14       55.56        1.52     55.12 o 
  -2   5  14     3565.43     3632.66    111.10 o 
  -1   5  14     6646.33     6477.26    170.02 o 
   0   5  14     1230.51      993.25     88.27 o 
   1   5  14      543.49      534.32     97.68 o 
   2   5  14      460.02      519.00    126.73 o 
   3   5  14     1519.39     1560.52    124.37 o 
   4   5  14      223.32       97.27    106.61 o 
   5   5  14     1819.37     1792.91    133.18 o 
   6   5  14     1722.32     1511.34    215.82 o 
   7   5  14       32.83     -158.51    176.27 o 
   8   5  14       14.47      -85.73    189.43 o 
   9   5  14       78.53      185.54    203.27 o 
  10   5  14     1754.04     1273.18    308.03 o 
 -23   6  14       46.84      112.77    201.29 o 
 -22   6  14       23.63       68.55    203.34 o 
 -21   6  14        2.37     -241.07    189.95 o 
 -20   6  14       13.03     -190.66    183.89 o 
 -19   6  14      125.07       21.74    186.33 o 
 -18   6  14       14.20      -40.44    184.38 o 
 -17   6  14      581.51      431.39    117.59 o 
 -16   6  14      361.67      195.33    130.55 o 
 -15   6  14      254.11      367.46    261.37 o 
 -14   6  14      108.27       84.35    107.95 o 
 -13   6  14      165.81      326.26    112.66 o 
 -12   6  14     1308.47      975.16    220.55 o 
 -11   6  14      701.97      726.73    166.60 o 
 -10   6  14       41.12      -13.58     86.35 o 
  -9   6  14     3349.13     3484.70    184.54 o 
  -8   6  14      261.89      240.67     75.91 o 
  -7   6  14        3.39      -88.29     75.50 o 
  -6   6  14       37.44       99.34     67.72 o 
  -5   6  14     1031.34     1000.85     82.57 o 
  -4   6  14      224.41      235.05     68.72 o 
  -3   6  14       14.45      -85.87     59.99 o 
  -2   6  14      111.83       17.04     72.58 o 
  -1   6  14        0.87        0.79     74.91 o 
   0   6  14       62.46      -41.40     85.50 o 
   1   6  14       88.69       44.79    136.04 o 
   2   6  14      199.36      281.86    155.81 o 
   3   6  14       23.71       28.89    164.19 o 
   4   6  14        3.00      -25.86    148.23 o 
   5   6  14       94.90       70.16    124.86 o 
   6   6  14       56.40      -52.29    122.19 o 
   7   6  14        3.49      210.07    193.85 o 
   8   6  14        0.18      282.78    205.55 o 
   9   6  14       17.35       21.60    201.84 o 
 -22   7  14        0.59       87.57    218.33 o 
 -21   7  14     1219.58     1675.52    262.44 o 
 -20   7  14     2073.86     1960.79    273.58 o 
 -19   7  14      466.13      248.20    210.55 o 
 -18   7  14       43.59       94.26    205.50 o 
 -17   7  14      102.97      178.23    125.99 o 
 -16   7  14     2999.07     2839.42    197.08 o 
 -15   7  14      332.17      150.29    124.88 o 
 -14   7  14      374.50      306.24    144.38 o 
 -13   7  14     3743.83     3945.17    227.38 o 
 -12   7  14      477.01      596.81    131.34 o 
 -11   7  14      395.73      478.08    107.68 o 
 -10   7  14      937.40      846.77    116.21 o 
  -9   7  14     3032.51     3550.19    203.79 o 
  -8   7  14      252.25      211.98     84.26 o 
  -7   7  14      827.27      766.39     93.69 o 
  -6   7  14     3579.29     3650.83    154.59 o 
  -5   7  14     1931.91     2020.22    112.75 o 
  -4   7  14       56.37      -58.57     83.40 o 
  -3   7  14        8.77       59.44     86.28 o 
  -2   7  14     2147.26     2180.62    106.52 o 
  -1   7  14     3977.20     4126.97    212.30 o 
   0   7  14     3735.15     3663.25    339.32 o 
   1   7  14      372.28      454.62    113.06 o 
   2   7  14       32.48     -149.24    167.49 o 
   3   7  14      308.53      305.41    172.72 o 
   4   7  14      128.99      262.53    233.36 o 
   5   7  14      349.19      357.30    155.14 o 
   6   7  14     3044.12     3204.60    370.64 o 
   7   7  14       20.37     -163.55    296.16 o 
   8   7  14       13.47      476.43    312.09 o 
 -21   8  14      173.53      -84.87    215.59 o 
 -20   8  14      257.69      101.85    231.40 o 
 -19   8  14      150.58      273.78    138.04 o 
 -18   8  14        4.18       54.75    132.42 o 
 -17   8  14      770.64      875.41    157.59 o 
 -16   8  14      575.11      530.70    148.14 o 
 -15   8  14      758.15      493.43    169.03 o 
 -14   8  14       13.67        3.69    178.60 o 
 -13   8  14      623.40      627.08    150.08 o 
 -12   8  14       16.45     -149.16    129.41 o 
 -11   8  14       50.27       18.64    118.49 o 
 -10   8  14     1750.71     1738.94    143.49 o 
  -9   8  14      139.56       70.14     86.93 o 
  -8   8  14      401.47      275.64     93.85 o 
  -7   8  14      288.36      348.40     97.08 o 
  -6   8  14     1376.25     1669.93    339.24 o 
  -5   8  14     2066.78     2031.78    121.19 o 
  -4   8  14      455.16      389.99     97.26 o 
  -3   8  14       50.19       97.92    120.06 o 
  -2   8  14      395.74      405.54     89.49 o 
  -1   8  14     2393.56     2259.12    122.77 o 
   0   8  14      297.98      217.05     98.18 o 
   1   8  14      335.19       72.72    121.42 o 
   2   8  14      331.20      417.91    411.40 o 
   3   8  14      326.80      286.13    209.13 o 
   4   8  14      295.34      114.20    191.54 o 
   5   8  14       95.20      341.12    159.59 o 
   6   8  14      915.68      794.08    309.33 o 
   7   8  14      548.49      423.03    314.12 o 
 -19   9  14      610.74      581.49    154.87 o 
 -18   9  14      124.79      122.40    145.86 o 
 -17   9  14       42.97       35.35    141.34 o 
 -16   9  14      488.17      515.76    158.34 o 
 -15   9  14      739.17      677.62    160.68 o 
 -14   9  14       32.09        8.90    193.54 o 
 -13   9  14     1678.61     1624.71    189.27 o 
 -12   9  14     1315.24     1512.64    151.04 o 
 -11   9  14      267.44      230.04    123.91 o 
 -10   9  14       13.03      -12.54    117.71 o 
  -9   9  14      439.66      390.86    100.09 o 
  -8   9  14     2427.16     2496.62    153.56 o 
  -7   9  14      184.24      194.97    146.50 o 
  -6   9  14      539.17      485.06    121.45 o 
  -5   9  14      175.07      135.22     99.15 o 
  -4   9  14       65.31       -0.85     98.88 o 
  -3   9  14      102.32        8.85     99.52 o 
  -2   9  14      442.46      313.79    161.37 o 
  -1   9  14     2133.94     2088.36    127.54 o 
   0   9  14      185.11      207.76    123.07 o 
   1   9  14       31.45      -76.98    123.66 o 
   2   9  14       68.07      242.15    296.66 o 
   3   9  14      583.89      671.46    198.50 o 
   4   9  14       26.38     -490.65    261.08 o 
   5   9  14      137.55       46.64    157.93 o 
 -18  10  14       20.28       56.42    154.11 o 
 -17  10  14      543.24      351.25    164.41 o 
 -16  10  14     2155.77     2157.02    212.47 o 
 -15  10  14      747.09      926.05    444.52 o 
 -14  10  14       58.23      218.28    158.61 o 
 -13  10  14       14.91      180.02    134.04 o 
 -12  10  14     1268.69     1462.33    161.92 o 
 -11  10  14      445.95      744.23    175.52 o 
 -10  10  14      849.56      967.05    181.29 o 
  -9  10  14     2841.09     3162.57    170.40 o 
  -8  10  14      458.91      349.89    125.70 o 
  -7  10  14        0.52      -79.08    117.60 o 
  -6  10  14      963.01      970.24    143.30 o 
  -5  10  14     3123.13     2812.73    219.24 o 
  -4  10  14     2022.34     2169.32    136.36 o 
  -3  10  14       57.09      -61.46    118.30 o 
  -2  10  14      267.52      178.10    123.18 o 
  -1  10  14      212.46       81.18    121.65 o 
   0  10  14      264.34      260.29    132.01 o 
   1  10  14      176.90      249.53    142.19 o 
   2  10  14     1106.17      950.76    342.81 o 
   3  10  14       76.31      -19.16    253.86 o 
 -16  11  14       34.59     -229.86    164.36 o 
 -15  11  14       40.53      145.30    169.30 o 
 -14  11  14       13.28     -222.61    231.50 o 
 -13  11  14       58.54      -36.99    259.66 o 
 -12  11  14       18.69     -109.70    173.74 o 
 -11  11  14      303.36       94.97    177.16 o 
 -10  11  14        3.08      267.76    178.75 o 
  -9  11  14      197.04      131.41    173.64 o 
  -8  11  14      385.46      624.53    138.22 o 
  -7  11  14      162.20     -115.95    127.36 o 
  -6  11  14       97.71      221.49    132.44 o 
  -5  11  14        0.68     -126.19    129.52 o 
  -4  11  14      729.15      664.05    122.45 o 
  -3  11  14        3.48      -88.17    127.57 o 
  -2  11  14       34.34       -8.65    127.01 o 
  -1  11  14     1121.18     1191.50    197.21 o 
   0  11  14       95.20      -58.36    134.74 o 
   1  11  14        0.94       30.62    136.63 o 
   2  11  14       66.21      126.77    184.12 o 
 -13  12  14        5.17     -141.61    183.15 o 
 -12  12  14      900.62      983.49    210.56 o 
 -11  12  14      145.21      387.00    192.96 o 
 -10  12  14      340.48      585.88    195.64 o 
  -9  12  14      548.05      486.74    142.31 o 
  -8  12  14       41.29       12.78    134.93 o 
  -7  12  14       37.96      166.06    165.56 o 
  -6  12  14       67.71      -24.40    135.71 o 
  -5  12  14     1649.17     1687.20    190.27 o 
  -4  12  14     1198.18     1252.72    150.82 o 
  -3  12  14        3.34      -59.72    131.13 o 
  -2  12  14       99.02       38.84    244.98 o 
 -19   1  15     1437.13     1357.27    154.66 o 
 -18   1  15      287.28      435.41    126.35 o 
 -17   1  15     1920.63     2045.36    181.89 o 
 -16   1  15      143.00      203.60    131.58 o 
 -15   1  15       13.74      -37.34     75.52 o 
 -14   1  15     3460.81     3496.04    171.12 o 
 -13   1  15    18415.46    18750.61    509.75 o 
 -12   1  15     1555.35     1476.30    112.81 o 
 -11   1  15      813.21      793.34     91.70 o 
 -10   1  15      140.56      145.94     59.05 o 
  -9   1  15     4383.02     4454.00    138.84 o 
  -8   1  15     3494.37     3482.94    112.01 o 
  -7   1  15        2.53       31.41     47.80 o 
  -6   1  15    13202.89    13588.90    219.55 o 
  -5   1  15     4909.92     5210.67    131.48 o 
  -4   1  15       43.15       59.75     47.54 o 
  -3   1  15       38.60       11.49     50.78 o 
  -2   1  15    14580.71    14311.90    193.20 o 
  -1   1  15      602.54      659.39     55.92 o 
   0   1  15       43.72       -8.54     64.31 o 
   1   1  15     2056.80     1955.42     92.20 o 
   2   1  15     1083.47     1080.92     84.06 o 
   3   1  15      122.88      196.11     75.90 o 
   4   1  15      181.51      153.74     88.37 o 
   5   1  15      548.39      686.02    125.70 o 
   6   1  15     3826.64     3951.63    186.26 o 
   7   1  15      631.73      626.24    152.46 o 
   8   1  15        1.23        3.98    165.05 o 
   9   1  15      386.41      433.66    184.50 o 
  10   1  15     1616.93     1839.17    245.37 o 
 -22   2  15       98.35       11.15    134.29 o 
 -21   2  15      932.84      580.71    148.05 o 
 -20   2  15       91.14        7.27    130.47 o 
 -19   2  15       15.07      105.07    133.66 o 
 -18   2  15      637.21      586.62    144.84 o 
 -17   2  15     1295.76     1097.37    155.98 o 
 -16   2  15      139.09       50.84    131.60 o 
 -15   2  15       43.95       61.46     77.92 o 
 -14   2  15      627.41      631.07     94.20 o 
 -13   2  15      852.38      851.74    100.63 o 
 -12   2  15        8.83       94.89     83.08 o 
 -11   2  15      618.67      518.22     95.93 o 
 -10   2  15     4083.58     4370.23    153.90 o 
  -9   2  15     8125.31     8362.00    172.03 o 
  -8   2  15      465.89      518.18     54.01 o 
  -7   2  15      140.24      156.72     51.05 o 
  -6   2  15      146.58      233.12     49.04 o 
  -5   2  15    10074.98    10162.39    156.21 o 
  -4   2  15     2342.90     2312.32     83.62 o 
  -3   2  15      409.42      439.83     52.43 o 
  -2   2  15    10521.01    10469.87    235.29 o 
  -1   2  15     3662.50     3434.34    119.83 o 
   0   2  15      737.51      628.45     79.97 o 
   1   2  15      400.63      360.76     71.93 o 
   2   2  15     4614.55     4695.21    141.87 o 
   3   2  15      964.80     1002.89     94.87 o 
   4   2  15       81.62        3.49     89.10 o 
   5   2  15      876.92      797.58    129.29 o 
   6   2  15      648.84      540.65    127.35 o 
   7   2  15     1507.29     1275.80    226.27 o 
   8   2  15       14.35      112.54    143.41 o 
   9   2  15      401.68      376.34    191.95 o 
  10   2  15      316.02      -39.27    224.99 o 
 -24   3  15      481.65      912.91    178.89 o 
 -23   3  15       12.75     -261.30    145.19 o 
 -22   3  15      143.06       72.22    154.42 o 
 -21   3  15        6.46      100.89    146.70 o 
 -20   3  15     1080.52     1110.49    179.72 o 
 -19   3  15     1833.06     1956.48    202.68 o 
 -18   3  15      234.37      367.56    143.96 o 
 -17   3  15      182.19      218.96    144.68 o 
 -16   3  15     2495.89     2114.18    204.18 o 
 -15   3  15     1220.27     1210.31    124.44 o 
 -14   3  15       15.14       69.78     85.06 o 
 -13   3  15      237.51      234.03     92.97 o 
 -12   3  15    30338.04    30177.66    787.65 o 
 -11   3  15      144.09      261.44    141.57 o 
 -10   3  15       35.62     -100.38    110.48 o 
  -9   3  15      680.15      758.03     98.64 o 
  -8   3  15     8095.89     8150.94    183.73 o 
  -7   3  15      225.87      249.19     49.59 o 
  -6   3  15       52.38       78.36     50.16 o 
  -5   3  15     8269.88     8221.44    149.89 o 
  -4   3  15     1508.66     1526.50     65.73 o 
  -3   3  15       52.22       83.23     50.87 o 
  -2   3  15       13.75       39.28     51.16 o 
  -1   3  15    19995.33    19643.97    426.46 o 
   0   3  15      807.13      748.40    134.54 o 
   1   3  15       18.02        5.57     75.87 o 
   2   3  15     2231.32     2205.14    107.66 o 
   3   3  15      298.96      178.67     99.99 o 
   4   3  15      413.64      423.17    107.43 o 
   5   3  15      198.30       95.80    105.79 o 
   6   3  15      122.58       65.93    166.27 o 
   7   3  15      761.54      503.47    194.21 o 
   8   3  15        0.18     -235.54    176.09 o 
   9   3  15      108.92      -99.45    241.72 o 
  10   3  15      105.64     -181.84    255.44 o 
 -24   4  15      567.74      465.83    183.59 o 
 -23   4  15      796.67      663.04    193.83 o 
 -22   4  15        7.40      -25.02    165.12 o 
 -21   4  15     2599.09     2290.91    234.09 o 
 -20   4  15      560.09      529.30    179.61 o 
 -19   4  15        7.89      -41.45    162.94 o 
 -18   4  15       99.96       75.04    158.84 o 
 -17   4  15      439.80      532.81    169.82 o 
 -16   4  15     1602.73     1777.98    209.28 o 
 -15   4  15     4814.81     4684.24    205.62 o 
 -14   4  15      157.95      151.36     93.87 o 
 -13   4  15       46.44      128.56     99.34 o 
 -12   4  15      213.28      186.50     96.93 o 
 -11   4  15      483.69      382.48    107.34 o 
 -10   4  15      159.91      167.34     80.71 o 
  -9   4  15    21657.12    22472.68    701.40 o 
  -8   4  15    15370.18    16101.71    382.66 o 
  -7   4  15        0.11      -85.99     52.69 o 
  -6   4  15     1283.68     1201.42     67.41 o 
  -5   4  15    11029.11    11537.39    191.55 o 
  -4   4  15     2218.70     2131.28     74.99 o 
  -3   4  15       33.35      -61.54     52.79 o 
  -2   4  15     5662.51     5668.86    258.55 o 
  -1   4  15     4902.01     4608.73    142.70 o 
   0   4  15      328.18      370.73     92.19 o 
   1   4  15        4.29     -128.69     88.46 o 
   2   4  15     2412.88     2424.08    112.88 o 
   3   4  15     1959.76     1976.43    133.06 o 
   4   4  15      312.50      260.30    109.23 o 
   5   4  15      336.31      155.79    110.22 o 
   6   4  15        8.28      155.88    172.10 o 
   7   4  15       18.29      193.65    181.27 o 
   8   4  15        0.82      -35.18    191.57 o 
   9   4  15      238.80      238.82    252.18 o 
 -23   5  15       16.70     -331.19    175.09 o 
 -22   5  15      189.45      246.16    188.09 o 
 -21   5  15      260.87      317.13    187.16 o 
 -20   5  15        2.52       48.42    176.10 o 
 -19   5  15      388.78      595.33    196.22 o 
 -18   5  15        0.87      -38.67    165.28 o 
 -17   5  15       16.38      -26.47    100.29 o 
 -16   5  15      144.01       52.71    100.74 o 
 -15   5  15      246.12      101.51    104.62 o 
 -14   5  15       10.07       33.37    101.96 o 
 -13   5  15     3110.74     3101.67    208.17 o 
 -12   5  15      164.32      261.31    108.88 o 
 -11   5  15      627.79      692.10    128.02 o 
 -10   5  15     1195.26     1277.40    111.17 o 
  -9   5  15     5985.82     6387.55    216.77 o 
  -8   5  15      118.95      207.16     73.86 o 
  -7   5  15      128.10      145.35     89.27 o 
  -6   5  15      654.50      717.46     76.25 o 
  -5   5  15      875.76      824.36     76.19 o 
  -4   5  15      190.27      149.54     57.44 o 
  -3   5  15       27.39       27.53     61.11 o 
  -2   5  15      749.31      575.56     81.08 o 
  -1   5  15       17.26      -13.76     74.90 o 
   0   5  15      469.25      536.25     97.71 o 
   1   5  15       34.90      -39.77     94.48 o 
   2   5  15      917.91      653.70    159.30 o 
   3   5  15      307.63      277.36    109.39 o 
   4   5  15      269.42      502.31    116.81 o 
   5   5  15       35.97      -81.21    108.87 o 
   6   5  15      638.10     1043.73    372.01 o 
   7   5  15      199.01      188.75    217.92 o 
   8   5  15        1.46       82.00    198.14 o 
   9   5  15       23.22      -60.30    203.34 o 
 -23   6  15     1936.79     2380.48    274.26 o 
 -22   6  15        7.63       49.32    201.89 o 
 -21   6  15     1051.30     1039.00    228.51 o 
 -20   6  15     2642.97     2327.73    267.00 o 
 -19   6  15        8.72       87.43    193.17 o 
 -18   6  15      165.80      -27.01    193.38 o 
 -17   6  15     2502.97     2256.32    164.07 o 
 -16   6  15     5998.85     6045.64    283.27 o 
 -15   6  15     1150.07     1067.69    140.18 o 
 -14   6  15      866.84     1051.06    154.28 o 
 -13   6  15     2181.14     2307.28    170.53 o 
 -12   6  15     3714.34     3753.26    273.53 o 
 -11   6  15      877.41      992.94    230.48 o 
 -10   6  15     1883.40     1749.13    129.53 o 
  -9   6  15     8694.22     9253.56    445.41 o 
  -8   6  15     2838.05     2762.96    126.72 o 
  -7   6  15      323.38      389.14     89.93 o 
  -6   6  15     1277.80     1296.48     89.16 o 
  -5   6  15      328.26      251.09     80.68 o 
  -4   6  15      266.95      272.81     86.91 o 
  -3   6  15        7.82       34.56     75.38 o 
  -2   6  15     2549.49     2475.12    124.94 o 
  -1   6  15     1360.42     1194.42    106.27 o 
   0   6  15       18.70       97.58    108.04 o 
   1   6  15      301.03      251.90    113.47 o 
   2   6  15      198.25      271.91    267.54 o 
   3   6  15     2102.71     2355.94    161.62 o 
   4   6  15      815.01      758.31    124.17 o 
   5   6  15       20.30      -19.48    173.83 o 
   6   6  15      234.44      -69.30    346.91 o 
   7   6  15       65.37       24.30    202.24 o 
   8   6  15        0.80       44.94    203.53 o 
 -22   7  15        1.73     -223.69    198.36 o 
 -21   7  15       24.56     -163.15    202.80 o 
 -20   7  15       41.27     -369.67    198.13 o 
 -19   7  15      568.91      485.95    224.42 o 
 -18   7  15       96.42       35.42    127.56 o 
 -17   7  15      819.71      792.04    154.89 o 
 -16   7  15      502.45      417.44    135.96 o 
 -15   7  15       21.10       38.58    150.52 o 
 -14   7  15       62.69      -33.78    124.30 o 
 -13   7  15      113.29       55.24    128.75 o 
 -12   7  15     2374.40     2669.87    194.04 o 
 -11   7  15      420.04      235.55    107.50 o 
 -10   7  15       10.32      -18.93    100.00 o 
  -9   7  15      137.32      181.75    106.07 o 
  -8   7  15       47.75        4.88     87.02 o 
  -7   7  15       19.16      -18.58     86.79 o 
  -6   7  15     1075.68     1135.95    106.89 o 
  -5   7  15     2531.20     2537.02    190.83 o 
  -4   7  15     1018.16      892.23    102.86 o 
  -3   7  15        8.51      -61.11     89.21 o 
  -2   7  15      513.49      509.37     88.72 o 
  -1   7  15     1528.94     1251.09    110.67 o 
   0   7  15       77.53      157.93    114.25 o 
   1   7  15        0.43      -10.21    111.30 o 
   2   7  15      107.84      170.42    169.36 o 
   3   7  15      563.75      739.75    187.14 o 
   4   7  15        0.16       30.54    136.59 o 
   5   7  15      130.01       44.44    155.70 o 
   6   7  15       76.38      258.19    303.11 o 
   7   7  15      812.71      557.54    319.21 o 
 -21   8  15      487.39      508.16    242.44 o 
 -20   8  15       33.91     -183.19    223.60 o 
 -19   8  15       16.89      -92.78    203.34 o 
 -18   8  15       47.61      169.51    147.14 o 
 -17   8  15     1467.56     1418.05    212.64 o 
 -16   8  15     1568.18     1562.14    177.54 o 
 -15   8  15      119.89      151.43    141.31 o 
 -14   8  15      219.48       81.28    151.95 o 
 -13   8  15       21.13       83.24    140.11 o 
 -12   8  15     1181.06     1092.91    133.98 o 
 -11   8  15      381.30      755.42    180.51 o 
 -10   8  15      301.60      448.11    123.09 o 
  -9   8  15     3512.06     3883.98    259.24 o 
  -8   8  15      917.82      914.42    107.18 o 
  -7   8  15      319.34      306.78    113.31 o 
  -6   8  15       96.34       64.46    111.47 o 
  -5   8  15     3214.80     3675.71    375.63 o 
  -4   8  15     1231.24     1238.19    115.21 o 
  -3   8  15      138.77      262.28    175.62 o 
  -2   8  15     1617.80     1564.02    116.90 o 
  -1   8  15        5.53       21.10     97.52 o 
   0   8  15      617.23      726.69    106.49 o 
   1   8  15       11.11     -109.19    162.52 o 
   2   8  15      359.78       68.19    174.58 o 
   3   8  15     3704.22     3776.93    596.97 o 
   4   8  15       21.78      127.88    197.66 o 
   5   8  15      277.61      433.87    167.82 o 
   6   8  15      112.55     -358.81    289.66 o 
 -19   9  15      208.82      276.18    366.75 o 
 -18   9  15      127.61        2.54    146.62 o 
 -17   9  15      398.45      422.72    175.81 o 
 -16   9  15      360.70      391.92    157.33 o 
 -15   9  15      104.45      177.12    289.40 o 
 -14   9  15      269.18      413.91    156.58 o 
 -13   9  15      759.01      782.17    172.91 o 
 -12   9  15     5114.79     5756.17    244.28 o 
 -11   9  15       45.92     -169.77    141.98 o 
 -10   9  15      136.12      251.43    128.49 o 
  -9   9  15      543.22      468.51    164.82 o 
  -8   9  15     1165.58     1530.46    152.89 o 
  -7   9  15        3.07      103.94    117.37 o 
  -6   9  15     1135.26     1056.70    134.54 o 
  -5   9  15     6071.74     6443.80    210.54 o 
  -4   9  15      101.55      -11.71    100.37 o 
  -3   9  15        8.93       12.41    103.08 o 
  -2   9  15      798.93      667.35    131.66 o 
  -1   9  15     3383.75     3106.30    195.34 o 
   0   9  15      347.48      284.29    131.64 o 
   1   9  15       74.85      -24.24    169.36 o 
   2   9  15      329.55      303.96    185.12 o 
   3   9  15       57.49      120.00    327.03 o 
   4   9  15      176.56      388.73    206.78 o 
   5   9  15      301.81      839.42    207.48 o 
 -18  10  15        2.67     -296.08    297.50 o 
 -17  10  15       53.49      -44.01    154.71 o 
 -16  10  15      184.41      -15.20    161.29 o 
 -15  10  15        7.95      -51.34    161.35 o 
 -14  10  15       76.72       -5.07    159.84 o 
 -13  10  15       52.11      -93.66    161.23 o 
 -12  10  15     1116.81     1187.74    229.73 o 
 -11  10  15        2.79     -164.01    160.25 o 
 -10  10  15       31.45     -194.06    160.55 o 
  -9  10  15      992.13     1160.42    141.93 o 
  -8  10  15      633.48      763.17    136.71 o 
  -7  10  15       46.94      121.37    126.36 o 
  -6  10  15       44.14       23.86    126.78 o 
  -5  10  15     1095.20     1053.97    303.12 o 
  -4  10  15       18.38     -130.22    106.64 o 
  -3  10  15        1.31       36.26    142.79 o 
  -2  10  15      148.43      276.80    128.45 o 
  -1  10  15      855.54      717.74    177.61 o 
   0  10  15       96.71      304.05    139.53 o 
   1  10  15      126.44      143.64    207.19 o 
   2  10  15     1142.46     1516.00    209.86 o 
   3  10  15      293.51      860.25    298.12 o 
 -16  11  15      180.54      326.51    177.17 o 
 -15  11  15        1.54      -14.60    242.88 o 
 -14  11  15       70.74      268.60    254.99 o 
 -13  11  15     2468.72     2632.48    305.11 o 
 -12  11  15     1069.50     1053.41    205.38 o 
 -11  11  15        1.63       38.36    180.44 o 
 -10  11  15      115.72      205.99    184.25 o 
  -9  11  15      272.25      221.48    133.60 o 
  -8  11  15      911.51      951.38    199.13 o 
  -7  11  15       81.07      175.54    134.16 o 
  -6  11  15     1362.34     1606.90    158.32 o 
  -5  11  15      701.47      881.30    232.44 o 
  -4  11  15       46.05     -108.42    139.13 o 
  -3  11  15       36.52      -35.70    132.01 o 
  -2  11  15     1328.32     1393.57    269.18 o 
  -1  11  15     2865.79     3035.38    307.28 o 
   0  11  15       97.84     -176.14    167.45 o 
   1  11  15       32.20     -104.03    178.97 o 
 -12  12  15        1.67       84.36    203.07 o 
 -11  12  15       97.20     -263.27    252.48 o 
 -10  12  15       27.14       88.84    186.23 o 
  -9  12  15       26.07     -307.12    177.31 o 
  -8  12  15       43.77      131.61    139.54 o 
  -7  12  15        5.28       49.83    160.47 o 
  -6  12  15      135.43      163.05    144.14 o 
  -5  12  15      185.47     -158.61    246.52 o 
  -4  12  15       57.71       31.43    167.60 o 
  -3  12  15       24.58      111.40    237.72 o 
 -18   0  16      450.69      226.65    123.24 o 
 -17   0  16       71.33       75.73    117.51 o 
 -16   0  16    14417.36    15091.74    596.27 o 
 -15   0  16     5723.04     5911.75    312.94 o 
 -14   0  16     1336.97     1053.52    154.79 o 
 -13   0  16     1199.92     1052.04    152.74 o 
 -12   0  16     3837.83     4529.04    289.42 o 
 -11   0  16      537.56      544.53    137.82 o 
 -10   0  16     6229.35     6356.46    264.61 o 
  -9   0  16      352.39      430.52     96.45 o 
  -8   0  16    23238.25    24408.58    579.88 o 
  -7   0  16       47.76       60.99     88.89 o 
  -6   0  16       13.34      -27.28     87.32 o 
  -5   0  16      368.54      404.11     74.14 o 
  -4   0  16    10112.95     9935.97    236.76 o 
  -3   0  16      311.54      397.85     81.40 o 
  -2   0  16     3736.51     3856.23    147.63 o 
  -1   0  16     5460.48     5301.25    248.02 o 
   0   0  16       11.88      -36.18     95.16 o 
   1   0  16      167.18      126.55     98.50 o 
   2   0  16      278.13      253.30    110.13 o 
   3   0  16       82.57        9.28    111.28 o 
   4   0  16      561.95      808.99    185.90 o 
   5   0  16       48.41      141.69    169.12 o 
   6   0  16     1628.11     1581.27    222.34 o 
   7   0  16      209.55       36.16    177.97 o 
   8   0  16       77.18      -97.71    235.92 o 
   9   0  16      560.40      344.44    269.62 o 
 -20   1  16        9.70     -174.02    118.47 o 
 -19   1  16     1179.55     1200.48    155.34 o 
 -18   1  16      435.32      406.95    134.43 o 
 -17   1  16       31.37       -6.73     81.67 o 
 -16   1  16    10107.18     9311.54    422.07 o 
 -15   1  16      447.17      398.43     90.19 o 
 -14   1  16        0.49       53.85     81.99 o 
 -13   1  16      559.62      444.08     95.48 o 
 -12   1  16      851.09      853.91    106.21 o 
 -11   1  16     1051.70      931.27    111.69 o 
 -10   1  16       59.05      125.97     92.96 o 
  -9   1  16       68.91       52.95     65.51 o 
  -8   1  16     1586.36     1724.10     73.37 o 
  -7   1  16      111.83       76.65     73.00 o 
  -6   1  16      238.51      249.51     55.46 o 
  -5   1  16     2953.58     2858.72     86.45 o 
  -4   1  16      339.13      324.58     56.75 o 
  -3   1  16        0.16      -65.99     52.76 o 
  -2   1  16      659.82      645.88     66.50 o 
  -1   1  16      346.61      357.14     75.91 o 
   0   1  16      310.45      341.87    133.75 o 
   1   1  16      253.72      226.98     80.55 o 
   2   1  16       13.75      120.20     82.61 o 
   3   1  16      731.16      861.99    108.23 o 
   4   1  16      192.36      155.08    125.68 o 
   5   1  16      535.09      548.71    126.17 o 
   6   1  16     1870.03     1817.29    156.13 o 
   7   1  16       13.40     -103.30    138.22 o 
   8   1  16       91.38      257.66    220.80 o 
   9   1  16      130.63      156.72    265.16 o 
 -23   2  16      154.40       81.63    143.20 o 
 -22   2  16        6.94       32.89    133.72 o 
 -21   2  16     4177.25     3094.59    243.80 o 
 -20   2  16     1064.60     1040.31    163.75 o 
 -19   2  16        9.26     -208.48    129.69 o 
 -18   2  16      176.04      165.46    138.93 o 
 -17   2  16      751.78      732.94    154.25 o 
 -16   2  16     1477.96     1431.12    115.43 o 
 -15   2  16      398.22      449.82     94.24 o 
 -14   2  16     6599.43     6929.92    447.49 o 
 -13   2  16      914.24      857.80    107.99 o 
 -12   2  16      885.15      673.48    141.69 o 
 -11   2  16       67.59      -26.95     90.90 o 
 -10   2  16     1893.26     1825.06    141.17 o 
  -9   2  16    14947.72    15313.89    321.07 o 
  -8   2  16     4598.35     4880.30    122.12 o 
  -7   2  16      260.16      172.92     56.12 o 
  -6   2  16      427.48      484.45     55.77 o 
  -5   2  16      457.32      469.58     57.33 o 
  -4   2  16     2991.07     3175.62     95.01 o 
  -3   2  16      311.13      207.57     57.07 o 
  -2   2  16     1051.32     1192.77     80.81 o 
  -1   2  16     8162.73     8258.67    178.93 o 
   0   2  16      222.79      155.84     77.09 o 
   1   2  16       19.92       49.59     79.57 o 
   2   2  16     3301.37     3337.11    134.60 o 
   3   2  16     3243.60     3214.83    157.25 o 
   4   2  16       16.62       60.56    106.25 o 
   5   2  16     1280.24      914.56    177.18 o 
   6   2  16      263.28      190.64    153.00 o 
   7   2  16       21.19      276.11    191.01 o 
   8   2  16       64.38       74.64    192.34 o 
   9   2  16      110.78      215.84    265.73 o 
 -24   3  16      339.41      365.30    164.97 o 
 -23   3  16     1290.26     1065.30    181.86 o 
 -22   3  16       54.33     -113.46    145.84 o 
 -21   3  16      158.97      312.45    157.62 o 
 -20   3  16      631.45      304.24    161.07 o 
 -19   3  16      519.51      582.59    162.81 o 
 -18   3  16       99.80      168.25    154.28 o 
 -17   3  16     5729.12     5240.61    322.82 o 
 -16   3  16      343.49      322.31     97.29 o 
 -15   3  16       77.13       74.98     89.91 o 
 -14   3  16       43.12     -106.44     87.98 o 
 -13   3  16      162.01      195.92     96.61 o 
 -12   3  16      641.98      685.95    135.94 o 
 -11   3  16       90.18      182.52     99.06 o 
 -10   3  16     3188.04     3118.23    150.73 o 
  -9   3  16      668.14      731.98     97.40 o 
  -8   3  16      862.84      839.75     89.48 o 
  -7   3  16       12.54      -28.54     59.05 o 
  -6   3  16      122.55      171.68     55.38 o 
  -5   3  16    18106.60    18931.87    275.13 o 
  -4   3  16     8095.13     8094.93    153.10 o 
  -3   3  16       87.21       71.44     74.19 o 
  -2   3  16     1038.00     1282.74     91.27 o 
  -1   3  16     2835.96     2682.48    115.31 o 
   0   3  16      867.20      851.17     93.10 o 
   1   3  16      624.52      826.78    116.54 o 
   2   3  16      535.44      611.72     92.07 o 
   3   3  16      729.53      660.17    126.58 o 
   4   3  16       11.07      -29.87    107.31 o 
   5   3  16      513.90      331.40    147.80 o 
   6   3  16      136.88       -1.37    177.27 o 
   7   3  16       29.29     -249.37    182.41 o 
   8   3  16        1.34       26.42    192.48 o 
   9   3  16       11.47      -19.62    263.66 o 
 -24   4  16      282.51       67.47    170.87 o 
 -23   4  16      189.63      181.35    172.74 o 
 -22   4  16       91.75      181.08    170.57 o 
 -21   4  16      783.79      993.87    193.47 o 
 -20   4  16      171.85       -7.46    167.16 o 
 -19   4  16      475.39      150.39    169.04 o 
 -18   4  16       43.07      191.09    162.07 o 
 -17   4  16      850.33      872.68    188.11 o 
 -16   4  16      509.61      495.99    108.46 o 
 -15   4  16        2.64     -116.06     97.23 o 
 -14   4  16       63.79      210.01    144.00 o 
 -13   4  16      351.06      305.77    108.23 o 
 -12   4  16       31.37       74.34    102.00 o 
 -11   4  16      258.50      267.42    110.95 o 
 -10   4  16      293.38      273.88     90.27 o 
  -9   4  16     8888.41     9223.39    262.92 o 
  -8   4  16      118.81      129.62    107.09 o 
  -7   4  16      131.89      102.18     65.47 o 
  -6   4  16     2397.05     2405.01    103.75 o 
  -5   4  16      222.48      148.18     62.76 o 
  -4   4  16       69.40      134.12     55.01 o 
  -3   4  16      161.33       78.03     74.02 o 
  -2   4  16     4210.58     4011.18    191.22 o 
  -1   4  16      162.95      123.44    104.54 o 
   0   4  16      303.81      362.88     97.85 o 
   1   4  16      532.32      467.48     90.40 o 
   2   4  16     1377.22     1388.26    103.52 o 
   3   4  16     3293.40     3557.14    237.83 o 
   4   4  16       33.10      176.14    112.31 o 
   5   4  16      349.87      420.53    114.62 o 
   6   4  16      243.99        3.27    181.39 o 
   7   4  16       56.15      369.00    200.04 o 
   8   4  16       40.19        1.30    200.72 o 
 -23   5  16       62.17       55.35    178.69 o 
 -22   5  16        4.38       43.74    178.23 o 
 -21   5  16        8.22      340.61    188.19 o 
 -20   5  16     3305.70     2881.46    274.12 o 
 -19   5  16       38.90     -218.57    169.11 o 
 -18   5  16      259.36      245.60    185.40 o 
 -17   5  16     6786.60     6460.74    254.82 o 
 -16   5  16      227.23      241.49    114.46 o 
 -15   5  16      250.14      312.50    116.07 o 
 -14   5  16      762.55      703.86    126.76 o 
 -13   5  16     6191.85     6268.59    502.25 o 
 -12   5  16     2946.58     2602.63    175.86 o 
 -11   5  16       90.17      214.36    113.94 o 
 -10   5  16     5313.07     5732.43    209.64 o 
  -9   5  16      741.63      782.93    107.18 o 
  -8   5  16     2551.80     2580.74    146.91 o 
  -7   5  16      447.30      406.05     85.91 o 
  -6   5  16     3136.23     3382.90    153.65 o 
  -5   5  16     6160.62     6263.31    158.17 o 
  -4   5  16     2301.90     2211.48     88.61 o 
  -3   5  16      375.25      286.58     79.79 o 
  -2   5  16        4.82       -4.78     86.33 o 
  -1   5  16     5288.21     5348.89    210.46 o 
   0   5  16      111.03      114.73    110.82 o 
   1   5  16      363.18      347.65    106.98 o 
   2   5  16    10327.30    10339.18    309.39 o 
   3   5  16       35.04        3.63    110.59 o 
   4   5  16      220.63      264.29    118.76 o 
   5   5  16        4.96      -80.66    112.65 o 
   6   5  16     1554.52     1665.22    541.21 o 
   7   5  16      524.38      484.63    219.57 o 
   8   5  16       10.58      -35.28    219.01 o 
 -23   6  16       30.65       13.82    192.97 o 
 -22   6  16       14.47     -136.73    188.80 o 
 -21   6  16      190.00      -53.94    197.45 o 
 -20   6  16      117.08      204.47    206.03 o 
 -19   6  16       18.45     -343.89    180.93 o 
 -18   6  16       50.86      119.14    118.72 o 
 -17   6  16      406.27      304.29    125.13 o 
 -16   6  16       93.69       88.33    177.07 o 
 -15   6  16       11.11      110.29    168.52 o 
 -14   6  16     1055.88     1291.15    153.77 o 
 -13   6  16       22.57      -54.75    117.35 o 
 -12   6  16       10.07       58.14    119.37 o 
 -11   6  16       42.49       66.72     99.39 o 
 -10   6  16       11.90       83.00    101.58 o 
  -9   6  16      241.94      226.95    105.26 o 
  -8   6  16      113.11      253.35     87.01 o 
  -7   6  16        2.78      -13.40     84.53 o 
  -6   6  16       41.82       93.11     87.36 o 
  -5   6  16     2078.03     2089.13    126.73 o 
  -4   6  16        4.46      -49.15    117.23 o 
  -3   6  16       48.23       62.40     80.58 o 
  -2   6  16        1.55      -35.30     82.38 o 
  -1   6  16     2649.57     2422.86    147.16 o 
   0   6  16       14.24       63.25    114.01 o 
   1   6  16        6.86     -122.27    113.29 o 
   2   6  16      107.47     -107.55    168.76 o 
   3   6  16       92.53      129.19    115.42 o 
   4   6  16       17.18     -183.33    116.14 o 
   5   6  16       35.27      -58.01    133.01 o 
   6   6  16      178.26      228.80    264.62 o 
   7   6  16       31.68      196.67    405.50 o 
 -22   7  16        3.89      -80.15    203.69 o 
 -21   7  16       76.72     -104.81    210.41 o 
 -20   7  16      913.15     1042.14    244.76 o 
 -19   7  16      460.14      217.01    219.88 o 
 -18   7  16        5.97     -145.92    127.71 o 
 -17   7  16     2913.66     2938.42    404.64 o 
 -16   7  16     1694.82     1496.50    166.26 o 
 -15   7  16       18.01       86.12    131.57 o 
 -14   7  16      160.07       25.90    130.28 o 
 -13   7  16     8575.08     9070.75    757.26 o 
 -12   7  16     3533.92     4088.19    250.40 o 
 -11   7  16      107.04      187.98    109.92 o 
 -10   7  16     1244.48     1502.22    139.27 o 
  -9   7  16       65.48       89.54    109.98 o 
  -8   7  16     1478.46     1364.69    111.94 o 
  -7   7  16       10.04      192.61     95.25 o 
  -6   7  16      875.45      992.91    123.48 o 
  -5   7  16     4486.00     4648.95    181.04 o 
  -4   7  16      101.87      105.73    104.06 o 
  -3   7  16      101.03      227.32    120.00 o 
  -2   7  16        3.87       85.86    181.28 o 
  -1   7  16     1230.99     1190.54    113.35 o 
   0   7  16       14.36      -78.03    116.81 o 
   1   7  16      379.15      319.55    168.70 o 
   2   7  16     2629.97     2823.35    228.87 o 
   3   7  16      227.82      318.22    140.11 o 
   4   7  16        2.45      198.05    139.87 o 
   5   7  16        0.79      110.30    225.86 o 
   6   7  16      725.52      390.91    299.13 o 
 -21   8  16       34.52      189.45    225.38 o 
 -20   8  16     1260.73      964.90    255.44 o 
 -19   8  16       22.00     -124.79    140.17 o 
 -18   8  16       88.06      -85.36    140.43 o 
 -17   8  16      421.01      280.98    188.03 o 
 -16   8  16     1222.78     1306.03    251.60 o 
 -15   8  16       79.69       96.11    142.76 o 
 -14   8  16      213.52      144.06    142.78 o 
 -13   8  16     2579.46     2571.46    205.91 o 
 -12   8  16      232.51      323.15    122.68 o 
 -11   8  16      169.56      219.55    120.90 o 
 -10   8  16        8.79     -200.18    114.33 o 
  -9   8  16     3300.15     3682.21    190.21 o 
  -8   8  16     1164.82     1075.49    141.32 o 
  -7   8  16        2.14       67.53    113.28 o 
  -6   8  16      574.42      673.53    127.49 o 
  -5   8  16      688.52      618.42    108.10 o 
  -4   8  16      247.89       56.15    100.93 o 
  -3   8  16       98.42      149.35    104.00 o 
  -2   8  16     4726.58     4638.86    179.91 o 
  -1   8  16      388.33      256.72    103.57 o 
   0   8  16       24.70      298.64    169.25 o 
   1   8  16       68.86       31.98    175.01 o 
   2   8  16     1054.08     1062.20    200.83 o 
   3   8  16      167.46       92.34    193.76 o 
   4   8  16       16.05       80.51    231.08 o 
   5   8  16      336.45      381.95    200.83 o 
 -19   9  16      470.01      761.75    207.04 o 
 -18   9  16       44.25     -133.55    219.96 o 
 -17   9  16       91.28       31.55    148.97 o 
 -16   9  16      322.07      243.13    156.82 o 
 -15   9  16       13.35      118.18    151.57 o 
 -14   9  16      194.10       24.59    150.86 o 
 -13   9  16      136.25      215.40    222.13 o 
 -12   9  16      324.49      498.25    137.70 o 
 -11   9  16      246.50      326.30    133.81 o 
 -10   9  16      152.75      301.95    161.74 o 
  -9   9  16       57.94       97.44    116.20 o 
  -8   9  16        6.09      -26.58    137.41 o 
  -7   9  16       63.44      -17.55    119.85 o 
  -6   9  16       56.51      -33.93    120.63 o 
  -5   9  16      412.82      406.74    111.06 o 
  -4   9  16      909.09      707.77    118.14 o 
  -3   9  16       13.69      -86.42    119.43 o 
  -2   9  16       35.86      -17.22    120.44 o 
  -1   9  16       30.26       21.25    106.44 o 
   0   9  16      133.93       60.25    133.50 o 
   1   9  16       15.76      -12.74    237.84 o 
   2   9  16       53.06      -52.12    184.26 o 
   3   9  16      129.57      312.48    240.30 o 
   4   9  16        1.36      213.17    307.60 o 
 -18  10  16       11.36     -299.26    149.63 o 
 -17  10  16        8.47      -93.71    157.55 o 
 -16  10  16      224.58      -27.76    160.95 o 
 -15  10  16      231.99      315.20    168.25 o 
 -14  10  16      521.94      424.13    229.30 o 
 -13  10  16      382.61      505.11    146.72 o 
 -12  10  16      136.91      152.53    177.09 o 
 -11  10  16      102.10     -112.27    172.62 o 
 -10  10  16       88.27      133.91    173.36 o 
  -9  10  16     1504.21     1388.09    147.23 o 
  -8  10  16     2319.65     2411.69    168.22 o 
  -7  10  16       95.87      -83.37    125.61 o 
  -6  10  16      289.75      388.30    209.68 o 
  -5  10  16        1.20      -97.69    110.29 o 
  -4  10  16       66.40     -246.11    123.05 o 
  -3  10  16       23.39      -89.72    147.23 o 
  -2  10  16     1116.91     1027.11    142.66 o 
  -1  10  16      555.80      902.50    184.50 o 
   0  10  16      291.08       10.37    137.81 o 
   1  10  16        2.21      309.10    222.91 o 
   2  10  16      918.75     1511.73    307.01 o 
 -15  11  16       79.68       76.27    250.31 o 
 -14  11  16       59.70      105.99    185.83 o 
 -13  11  16      104.59       92.68    186.40 o 
 -12  11  16       36.80     -130.62    207.44 o 
 -11  11  16        7.85     -314.28    252.78 o 
 -10  11  16        5.45       94.55    184.00 o 
  -9  11  16      108.56      258.20    183.15 o 
  -8  11  16        4.20       10.73    135.05 o 
  -7  11  16       66.23       42.58    136.68 o 
  -6  11  16      109.24      136.27    138.42 o 
  -5  11  16       56.90       25.91    241.47 o 
  -4  11  16        1.62      -97.49    132.37 o 
  -3  11  16       51.92       13.43    131.89 o 
  -2  11  16        8.11      -14.32    170.72 o 
  -1  11  16      219.61       88.19    173.08 o 
 -11  12  16       33.72        3.13    269.97 o 
 -10  12  16      700.55      816.90    317.10 o 
  -9  12  16      463.29      607.20    302.89 o 
  -8  12  16     1817.57     1997.04    212.06 o 
  -7  12  16       37.69       10.15    279.58 o 
  -4  12  16      198.57     -228.73    243.09 o 
 -20   1  17        0.37      -25.38    129.29 o 
 -19   1  17        7.58      136.93    131.35 o 
 -18   1  17      531.52      399.17     95.45 o 
 -17   1  17    12079.69    11636.55    348.06 o 
 -16   1  17    13435.02    13622.53    397.15 o 
 -15   1  17       19.21      -61.28     85.20 o 
 -14   1  17        3.80       17.44    137.26 o 
 -13   1  17      316.87      388.44    100.49 o 
 -12   1  17    10084.70    10482.34    340.54 o 
 -11   1  17       20.45      -77.70     94.04 o 
 -10   1  17    10122.27    10925.62    360.02 o 
  -9   1  17     5363.52     5741.37    253.25 o 
  -8   1  17      147.48      150.92     67.63 o 
  -7   1  17        9.36      -62.56     74.21 o 
  -6   1  17     4122.19     4090.78    130.42 o 
  -5   1  17     9286.84     9266.21    163.93 o 
  -4   1  17      924.93      953.26     62.38 o 
  -3   1  17      305.59      274.81     63.73 o 
  -2   1  17     3004.08     3017.54    119.81 o 
  -1   1  17      502.39      675.27     95.57 o 
   0   1  17      220.85      160.63     92.75 o 
   1   1  17       84.23       93.82     94.65 o 
   2   1  17     5939.41     6002.09    262.61 o 
   3   1  17     2569.94     2495.83    130.92 o 
   4   1  17       56.85     -186.58    353.47 o 
   5   1  17      226.75      237.42    200.96 o 
   6   1  17      386.31      386.41    370.36 o 
   7   1  17      182.95     -121.67    303.30 o 
 -23   2  17      274.72      237.03    141.12 o 
 -22   2  17      493.29      452.16    151.07 o 
 -21   2  17      789.94      576.79    156.56 o 
 -20   2  17      356.25      457.28    148.64 o 
 -19   2  17       57.99      118.07    141.44 o 
 -18   2  17       65.78       54.49    140.00 o 
 -17   2  17      279.03       91.79     93.49 o 
 -16   2  17     1570.67     1443.21    146.38 o 
 -15   2  17       73.13      141.78     93.22 o 
 -14   2  17       41.06      -45.91     96.90 o 
 -13   2  17    19740.36    19822.55    552.22 o 
 -12   2  17       83.42      114.37    108.94 o 
 -11   2  17        0.37       26.07     98.13 o 
 -10   2  17        5.61       60.77    102.91 o 
  -9   2  17     2197.39     2242.85    125.68 o 
  -8   2  17      169.79      152.84     76.60 o 
  -7   2  17       91.61      128.26     66.55 o 
  -6   2  17     4160.40     3937.86    119.44 o 
  -5   2  17     2832.76     2815.35     90.08 o 
  -4   2  17      956.08      931.77     67.47 o 
  -3   2  17       51.82      143.46     68.98 o 
  -2   2  17     3494.49     3255.04    178.97 o 
  -1   2  17    10494.97    10120.35    277.67 o 
   0   2  17       29.56        8.66     91.84 o 
   1   2  17      553.66      358.42    100.36 o 
   2   2  17       78.09       30.79     97.50 o 
   3   2  17      920.72     1039.93    139.24 o 
   4   2  17        9.03      -59.63    109.14 o 
   5   2  17      162.75      262.10    150.03 o 
   6   2  17     2299.01     2497.49    209.85 o 
   7   2  17       24.23        0.16    191.98 o 
   8   2  17        7.65      261.60    202.09 o 
 -24   3  17      162.83      322.07    163.68 o 
 -23   3  17     1698.82     1223.28    190.18 o 
 -22   3  17        1.50       65.26    152.03 o 
 -21   3  17       12.42      303.25    163.77 o 
 -20   3  17       97.26     -187.85    147.19 o 
 -19   3  17      653.63      430.18    166.83 o 
 -18   3  17      118.42      279.79    157.53 o 
 -17   3  17     3412.33     3084.41    177.88 o 
 -16   3  17      544.79      671.09    112.38 o 
 -15   3  17      376.24      336.39    105.37 o 
 -14   3  17      181.38      189.86    125.04 o 
 -13   3  17      624.83      670.16    115.78 o 
 -12   3  17       41.80       38.25    100.06 o 
 -11   3  17     1337.03     1500.90    142.86 o 
 -10   3  17     3190.45     3376.75    159.70 o 
  -9   3  17       42.30       55.66     85.72 o 
  -8   3  17      128.06      219.79    121.78 o 
  -7   3  17        0.76      -35.32     61.20 o 
  -6   3  17     3843.50     3794.95    116.76 o 
  -5   3  17       80.57       58.97     57.16 o 
  -4   3  17     1094.73     1073.86     70.87 o 
  -3   3  17      836.96      811.47     86.16 o 
  -2   3  17     1021.88      940.33    118.94 o 
  -1   3  17     1932.01     1895.40    115.65 o 
   0   3  17      503.26      510.12    117.50 o 
   1   3  17      918.58      770.43    107.35 o 
   2   3  17       51.06        4.15    112.92 o 
   3   3  17      990.16      844.26    137.77 o 
   4   3  17        0.16      134.65    114.82 o 
   5   3  17       43.74      -27.84    153.06 o 
   6   3  17      482.44      372.33    165.95 o 
   7   3  17       62.76       90.38    201.62 o 
   8   3  17       70.50      148.54    211.74 o 
 -24   4  17      841.34      273.59    177.85 o 
 -23   4  17        1.84       87.42    174.96 o 
 -22   4  17      188.92      166.73    171.76 o 
 -21   4  17      378.13       27.28    170.26 o 
 -20   4  17     4413.46     3678.75    303.29 o 
 -19   4  17      321.57      415.77    176.09 o 
 -18   4  17        3.21       16.27    161.85 o 
 -17   4  17      822.37      862.80    146.29 o 
 -16   4  17     1606.18     1710.72    143.24 o 
 -15   4  17      140.43      167.26    108.79 o 
 -14   4  17     1383.82     1542.57    144.32 o 
 -13   4  17     8120.45     8088.95    300.02 o 
 -12   4  17     1850.36     1868.47    156.72 o 
 -11   4  17       42.24      -60.66    114.26 o 
 -10   4  17      391.72       97.33     92.51 o 
  -9   4  17      164.96      222.86    175.98 o 
  -8   4  17       48.98       30.52     94.99 o 
  -7   4  17       63.28       95.80     69.82 o 
  -6   4  17     7915.28     8342.84    195.20 o 
  -5   4  17     1530.62     1332.93     79.41 o 
  -4   4  17      277.71      333.43     66.51 o 
  -3   4  17      705.93      654.67     96.44 o 
  -2   4  17     1295.01     1566.23    114.81 o 
  -1   4  17      907.57      885.29    123.04 o 
   0   4  17     1411.32     1282.48    113.80 o 
   1   4  17       21.78      126.54     98.73 o 
   2   4  17       26.63      -42.02    124.24 o 
   3   4  17      925.61      833.65    144.08 o 
   4   4  17       39.31      244.02    135.18 o 
   5   4  17      253.67      177.14    158.07 o 
   6   4  17      474.21      264.63    201.59 o 
   7   4  17      181.92      143.71    200.96 o 
 -23   5  17       98.66      151.74    182.61 o 
 -22   5  17        6.34      271.94    188.88 o 
 -21   5  17      263.99      -40.60    179.93 o 
 -20   5  17        1.56     -130.32    183.65 o 
 -19   5  17      129.72        6.76    181.14 o 
 -18   5  17        1.44     -210.95    108.64 o 
 -17   5  17      211.72       94.97    124.77 o 
 -16   5  17        3.24      -45.62    117.02 o 
 -15   5  17       84.93      -70.37    132.24 o 
 -14   5  17       19.53       -0.83    211.44 o 
 -13   5  17      252.91      194.87    135.30 o 
 -12   5  17      260.42      280.83    123.17 o 
 -11   5  17      154.99      269.88    123.57 o 
 -10   5  17      607.72      821.84    184.67 o 
  -9   5  17      410.55      537.86    109.68 o 
  -8   5  17      545.17      471.05     88.61 o 
  -7   5  17      333.14      290.10     89.97 o 
  -6   5  17       25.68      -14.47     75.40 o 
  -5   5  17     8194.18     8137.30    350.56 o 
  -4   5  17      653.12      627.56     97.46 o 
  -3   5  17        9.06       48.80     92.09 o 
  -2   5  17      325.95      377.19    100.00 o 
  -1   5  17      562.16      449.68    126.47 o 
   0   5  17      268.86      223.04    142.40 o 
   1   5  17      206.10      217.70    102.23 o 
   2   5  17        0.86      245.63    128.24 o 
   3   5  17      139.74       95.45    134.75 o 
   4   5  17      116.58      210.73    139.11 o 
   5   5  17       82.56     -139.78    203.68 o 
   6   5  17        1.07     -260.10    302.42 o 
   7   5  17      172.62     -397.68    297.84 o 
 -23   6  17      200.64       97.91    202.74 o 
 -22   6  17       21.38      156.00    203.82 o 
 -21   6  17      307.68       86.54    202.41 o 
 -20   6  17      820.07      521.76    215.03 o 
 -19   6  17     2725.34     2504.44    277.44 o 
 -18   6  17      226.12       26.17    124.86 o 
 -17   6  17        8.41      164.59    125.93 o 
 -16   6  17       29.88       70.61    195.88 o 
 -15   6  17     1529.43     1594.17    167.00 o 
 -14   6  17      611.49      652.16    141.67 o 
 -13   6  17     6740.87     6941.10    363.00 o 
 -12   6  17     5974.06     5936.18    323.89 o 
 -11   6  17       48.08      155.23    107.68 o 
 -10   6  17     2362.12     2186.61    149.47 o 
  -9   6  17     6971.24     7183.67    250.06 o 
  -8   6  17     3900.51     4036.79    186.50 o 
  -7   6  17        3.28       11.46     89.34 o 
  -6   6  17     1215.73     1286.33    107.13 o 
  -5   6  17     2367.45     2528.30    130.83 o 
  -4   6  17      303.59      310.83    161.66 o 
  -3   6  17      305.12      344.11     88.71 o 
  -2   6  17      395.35      392.12    118.86 o 
  -1   6  17     2160.28     2022.46    147.69 o 
   0   6  17      621.00      562.41    145.92 o 
   1   6  17       95.86       69.75    118.86 o 
   2   6  17      120.80      -93.55    128.84 o 
   3   6  17      110.61      134.27    147.53 o 
   4   6  17        2.30      -89.27    140.13 o 
   5   6  17      680.04      439.08    215.61 o 
   6   6  17      515.72      237.92    315.87 o 
 -22   7  17       18.75     -107.70    207.49 o 
 -21   7  17        6.19      334.22    220.14 o 
 -20   7  17     1062.96      723.97    239.06 o 
 -19   7  17       12.28      -84.35    309.12 o 
 -18   7  17        1.70     -245.86    127.71 o 
 -17   7  17       20.56      -62.70    216.02 o 
 -16   7  17     2745.80     2735.27    198.99 o 
 -15   7  17      561.15      574.90    152.88 o 
 -14   7  17     1010.58      803.23    216.69 o 
 -13   7  17       25.86      -95.27    140.23 o 
 -12   7  17       78.18      107.08    139.24 o 
 -11   7  17      127.18      191.94    119.31 o 
 -10   7  17      146.23       -6.36    143.09 o 
  -9   7  17     4849.91     4858.09    221.44 o 
  -8   7  17      405.79      339.17    101.98 o 
  -7   7  17      137.67       -0.02    112.48 o 
  -6   7  17       16.11       42.26     96.25 o 
  -5   7  17       39.75     -106.05    103.06 o 
  -4   7  17      681.89      855.60    112.04 o 
  -3   7  17        0.97       -2.14     99.60 o 
  -2   7  17       48.65       30.47    101.63 o 
  -1   7  17      524.87      361.47    125.01 o 
   0   7  17       95.64      141.49    124.97 o 
   1   7  17      137.14        4.24    213.30 o 
   2   7  17      153.45      -29.97    185.86 o 
   3   7  17       88.96      -32.45    161.09 o 
   4   7  17        9.27       76.88    142.53 o 
   5   7  17       53.69     -121.28    183.80 o 
 -20   8  17      638.28      616.32    198.16 o 
 -19   8  17       48.95       75.42    148.09 o 
 -18   8  17      642.48      718.36    399.17 o 
 -17   8  17      112.10      192.37    148.41 o 
 -16   8  17     1873.61     1785.42    192.94 o 
 -15   8  17      250.38       63.59    149.85 o 
 -14   8  17     1006.30      830.27    171.75 o 
 -13   8  17     1522.44     1766.17    192.33 o 
 -12   8  17       10.37       45.11    123.37 o 
 -11   8  17      131.20      351.25    129.37 o 
 -10   8  17      788.95      546.72    133.70 o 
  -9   8  17     3214.94     3674.35    195.96 o 
  -8   8  17      410.56      400.45    170.41 o 
  -7   8  17       12.64       18.73    117.84 o 
  -6   8  17     1060.20     1102.82    140.09 o 
  -5   8  17        9.56       34.17    103.53 o 
  -4   8  17      527.26      674.73    113.55 o 
  -3   8  17        2.64       26.40    119.44 o 
  -2   8  17      891.66      929.37    115.63 o 
  -1   8  17     1278.12     1077.78    136.94 o 
   0   8  17       17.86       92.93    171.39 o 
   1   8  17       80.15      -19.34    210.21 o 
   2   8  17        7.57       82.68    194.91 o 
   3   8  17      366.84      372.29    146.80 o 
   4   8  17      112.25       27.08    302.84 o 
 -19   9  17        0.74      -80.53    153.71 o 
 -18   9  17      117.77       21.40    152.84 o 
 -17   9  17      329.19      465.36    164.68 o 
 -16   9  17     1037.54      875.75    174.32 o 
 -15   9  17      192.01      216.51    156.31 o 
 -14   9  17       12.79       44.89    154.74 o 
 -13   9  17       31.26      -15.03    160.78 o 
 -12   9  17       48.73      -18.95    131.07 o 
 -11   9  17      103.03      320.35    167.72 o 
 -10   9  17     2734.11     3229.92    256.44 o 
  -9   9  17      721.06      541.82    175.13 o 
  -8   9  17      851.84      890.50    140.04 o 
  -7   9  17        7.89     -131.00    124.63 o 
  -6   9  17     1007.68     1086.64    145.28 o 
  -5   9  17      140.21       75.86    111.08 o 
  -4   9  17     1904.08     1676.07    151.45 o 
  -3   9  17      169.35       88.97    126.16 o 
  -2   9  17       15.65        0.42    126.96 o 
  -1   9  17      677.46      755.30    137.21 o 
   0   9  17      155.13      179.92    180.84 o 
   1   9  17      463.73      738.34    195.24 o 
   2   9  17      579.26      342.15    199.15 o 
   3   9  17     1307.86     1291.09    324.97 o 
 -17  10  17       46.87      -24.99    161.17 o 
 -16  10  17     2145.07     2554.79    229.86 o 
 -15  10  17       33.22      138.76    322.44 o 
 -14  10  17       92.27      -29.57    316.86 o 
 -13  10  17      629.33      846.98    195.80 o 
 -12  10  17      225.50      -14.68    177.40 o 
 -11  10  17       49.55      -47.15    171.97 o 
 -10  10  17      107.02        4.88    188.46 o 
  -9  10  17     2372.25     2448.00    170.67 o 
  -8  10  17      190.59      126.46    132.81 o 
  -7  10  17        6.41       69.78    135.14 o 
  -6  10  17     1248.12     1164.21    155.74 o 
  -5  10  17      477.47      627.28    124.94 o 
  -4  10  17      599.38      695.69    152.67 o 
  -3  10  17      115.47       61.70    133.44 o 
  -2  10  17      738.72      639.70    149.55 o 
  -1  10  17      213.55      284.29    176.80 o 
   0  10  17       61.20      404.29    182.21 o 
 -15  11  17       34.24      -96.91    244.19 o 
 -14  11  17       78.69      465.77    199.11 o 
 -13  11  17      230.84       25.87    258.46 o 
 -12  11  17     1873.51     2214.51    239.98 o 
 -11  11  17       21.66       79.51    324.57 o 
 -10  11  17     1978.17     1752.48    222.67 o 
  -9  11  17      925.84      900.33    201.18 o 
  -8  11  17      290.12      410.54    143.48 o 
  -7  11  17       11.63      -79.36    138.57 o 
  -6  11  17      735.74      731.76    153.68 o 
  -5  11  17     4140.30     4587.27    528.58 o 
  -4  11  17      146.41       12.02    135.57 o 
  -3  11  17      301.92      448.10    247.78 o 
  -2  11  17      947.93     1134.09    267.00 o 
  -8  12  17       80.96      280.35    291.53 o 
 -20   0  18       61.37       42.03    131.49 o 
 -19   0  18      677.96      932.48    156.97 o 
 -18   0  18     6153.84     5997.56    321.91 o 
 -17   0  18     1674.43     1731.80    189.13 o 
 -16   0  18      210.80      350.21    139.86 o 
 -15   0  18       14.87     -120.97    126.44 o 
 -14   0  18     1983.41     1747.59    196.05 o 
 -13   0  18    12459.50    13229.37    572.24 o 
 -12   0  18     7603.95     8434.31    432.15 o 
 -11   0  18       35.60     -176.75    138.91 o 
 -10   0  18      223.78      161.31    156.80 o 
  -9   0  18     3342.62     3195.73    274.22 o 
  -8   0  18      125.86      -27.51    163.03 o 
  -7   0  18      254.73       38.27    121.75 o 
  -6   0  18     3269.89     3540.02    178.47 o 
  -5   0  18       75.00       11.04     79.99 o 
  -4   0  18     2752.80     2683.78    128.57 o 
  -3   0  18      138.63      251.33    104.20 o 
  -2   0  18     6831.94     6364.03    532.00 o 
  -1   0  18      618.58      585.06    140.85 o 
   0   0  18       83.07       -5.89    134.62 o 
   1   0  18     2209.20     2351.75    199.94 o 
   2   0  18      308.88      230.61    147.91 o 
   3   0  18      128.69      252.52    148.30 o 
   4   0  18       19.98      -17.78    274.44 o 
   5   0  18      801.49      379.10    310.73 o 
   6   0  18      198.87      760.83    332.61 o 
   7   0  18     1153.46     1024.34    355.73 o 
 -21   1  18      903.42      597.36    152.39 o 
 -20   1  18     3393.49     2687.28    232.59 o 
 -19   1  18      428.57      395.51    100.00 o 
 -18   1  18        9.70       47.00     96.41 o 
 -17   1  18       87.57      140.46     97.21 o 
 -16   1  18     1139.81     1084.79    243.09 o 
 -15   1  18      234.25      189.24     97.54 o 
 -14   1  18      350.25      457.69    105.28 o 
 -13   1  18      844.29     1053.86    149.96 o 
 -12   1  18       85.77      195.75    104.80 o 
 -11   1  18        0.00      -10.23    103.30 o 
 -10   1  18      693.28      676.29    124.77 o 
  -9   1  18      539.09      511.66     98.61 o 
  -8   1  18     2813.64     2746.33    141.02 o 
  -7   1  18        0.62       -5.79     71.20 o 
  -6   1  18     5760.43     5592.26    161.23 o 
  -5   1  18     2909.52     3179.82    117.83 o 
  -4   1  18       16.56      -17.09     60.77 o 
  -3   1  18      438.67      459.14     75.06 o 
  -2   1  18       86.08        6.96     90.57 o 
  -1   1  18      128.16       70.50     95.38 o 
   0   1  18      200.43      217.94     98.98 o 
   1   1  18      109.19      -26.82    101.27 o 
   2   1  18     1425.33     1341.90    120.26 o 
   3   1  18        3.08      -30.03    101.75 o 
   4   1  18       13.32      176.59    312.90 o 
   5   1  18       22.37     -161.41    207.34 o 
   6   1  18       54.93      161.76    227.59 o 
   7   1  18      106.02      -27.10    229.38 o 
 -23   2  18      106.91      190.97    147.27 o 
 -22   2  18       54.20      292.49    152.81 o 
 -21   2  18      385.47      178.85    149.42 o 
 -20   2  18     1385.22     1358.93    185.19 o 
 -19   2  18     1747.42     1613.42    196.49 o 
 -18   2  18      202.42      165.47     99.69 o 
 -17   2  18      168.90      290.41    103.52 o 
 -16   2  18     1127.02      937.45    119.78 o 
 -15   2  18       48.34      197.17    100.86 o 
 -14   2  18     1073.77     1192.15    128.44 o 
 -13   2  18    12494.33    12801.96    572.91 o 
 -12   2  18     8442.80     8650.57    316.40 o 
 -11   2  18       93.52       79.50    109.39 o 
 -10   2  18      337.57      164.59    113.20 o 
  -9   2  18       17.86      101.61     88.13 o 
  -8   2  18     6010.61     6104.35    184.38 o 
  -7   2  18      149.50      117.37     85.82 o 
  -6   2  18     8491.61     8590.22    185.37 o 
  -5   2  18     3521.45     3793.92    110.50 o 
  -4   2  18      809.23      833.81     80.57 o 
  -3   2  18      120.87      185.09     79.56 o 
  -2   2  18      536.60      917.45    111.76 o 
  -1   2  18     1960.09     2193.79    142.66 o 
   0   2  18      604.48      670.20    108.10 o 
   1   2  18      714.75      718.97    110.87 o 
   2   2  18      369.98      160.62    104.97 o 
   3   2  18        1.25      109.64    131.78 o 
   4   2  18       65.19       55.66    199.99 o 
   5   2  18      310.09      220.09    215.57 o 
   6   2  18      550.16      582.92    229.67 o 
   7   2  18      642.54      495.44    336.86 o 
 -24   3  18      150.13       14.93    152.59 o 
 -23   3  18      640.25      506.44    169.64 o 
 -22   3  18        2.40     -237.09    152.57 o 
 -21   3  18      224.21       28.84    161.21 o 
 -20   3  18     1351.81      984.59    192.16 o 
 -19   3  18      132.43       23.38    157.15 o 
 -18   3  18      271.26      217.18    109.91 o 
 -17   3  18     1741.05     1633.34    137.35 o 
 -16   3  18      694.10      539.71    138.62 o 
 -15   3  18     1355.53     1208.43    134.61 o 
 -14   3  18       15.04       21.60    125.14 o 
 -13   3  18     1176.64     1079.41    133.71 o 
 -12   3  18      109.38      168.33    115.72 o 
 -11   3  18       48.46       49.60    113.05 o 
 -10   3  18      832.15      819.76    104.21 o 
  -9   3  18    11418.71    11130.36    300.67 o 
  -8   3  18     1384.44     1420.18    123.88 o 
  -7   3  18      113.75      109.31     72.20 o 
  -6   3  18       31.22       -4.15     74.33 o 
  -5   3  18      525.32      471.70     88.83 o 
  -4   3  18      462.03      377.15     83.51 o 
  -3   3  18     1355.65     1460.05    166.30 o 
  -2   3  18     2480.20     2111.03    141.63 o 
  -1   3  18        9.53      -34.22     96.09 o 
   0   3  18       62.74      -39.62     99.39 o 
   1   3  18      549.39      706.45    110.44 o 
   2   3  18      457.89      577.15    108.87 o 
   3   3  18      944.41     1007.29    149.04 o 
   4   3  18       45.62      -31.92    134.60 o 
   5   3  18        4.07     -244.51    316.63 o 
   6   3  18      166.08      370.33    227.46 o 
   7   3  18       42.17      -87.98    315.46 o 
 -24   4  18      137.47      -42.20    167.76 o 
 -23   4  18      347.82      246.07    176.32 o 
 -22   4  18        0.08      -97.50    168.65 o 
 -21   4  18      163.02      148.06    173.32 o 
 -20   4  18     3659.94     3421.91    297.43 o 
 -19   4  18       98.21      132.26    172.51 o 
 -18   4  18      138.18      -95.75    108.95 o 
 -17   4  18     1297.69     1212.83    137.12 o 
 -16   4  18     2809.55     2583.37    173.04 o 
 -15   4  18      114.28      163.99    115.55 o 
 -14   4  18      107.29      241.48    118.65 o 
 -13   4  18     2459.30     2453.39    179.08 o 
 -12   4  18      192.52      285.77    124.66 o 
 -11   4  18      335.30      481.26    130.59 o 
 -10   4  18      237.52      109.43     96.78 o 
  -9   4  18      422.51      354.48    107.28 o 
  -8   4  18     1894.96     2060.62    142.90 o 
  -7   4  18        1.10       21.36     74.87 o 
  -6   4  18     1245.98     1258.39     94.93 o 
  -5   4  18     2518.58     2526.85    125.52 o 
  -4   4  18      129.48      255.11     94.76 o 
  -3   4  18       90.20       84.78     94.57 o 
  -2   4  18      661.95      526.73    121.13 o 
  -1   4  18     4050.27     3930.51    323.20 o 
   0   4  18       20.55      144.55    102.59 o 
   1   4  18      135.14       -0.50    101.91 o 
   2   4  18     1266.02     1490.10    226.89 o 
   3   4  18      379.09      226.68    140.56 o 
   4   4  18       14.41     -203.91    142.80 o 
   5   4  18       43.51       27.79    216.94 o 
   6   4  18      923.93      692.21    332.43 o 
 -23   5  18      179.52      245.95    187.93 o 
 -22   5  18      116.65     -299.37    186.86 o 
 -21   5  18     2475.25     2069.69    256.70 o 
 -20   5  18      377.74      733.88    210.14 o 
 -19   5  18      333.82      308.22    120.37 o 
 -18   5  18      119.90       12.62    228.73 o 
 -17   5  18     4239.65     3965.58    223.93 o 
 -16   5  18     6508.28     6429.73    271.19 o 
 -15   5  18      119.37      166.75    125.69 o 
 -14   5  18      840.24     1014.26    167.54 o 
 -13   5  18      246.70      269.03    132.17 o 
 -12   5  18     2165.13     2277.28    223.48 o 
 -11   5  18       51.59      -51.66    127.32 o 
 -10   5  18     1540.69     1645.21    136.64 o 
  -9   5  18    21827.05    23034.30    532.07 o 
  -8   5  18     1083.85      963.19    128.82 o 
  -7   5  18      187.57      105.29    120.75 o 
  -6   5  18       21.58      155.49     82.84 o 
  -5   5  18     9494.01     9583.04    334.16 o 
  -4   5  18      441.85      405.50     89.00 o 
  -3   5  18      566.63      672.25    124.65 o 
  -2   5  18     5302.16     5021.90    209.74 o 
  -1   5  18       13.88      109.10    120.50 o 
   0   5  18       51.69      -98.82    119.80 o 
   1   5  18       24.53        9.63    104.18 o 
   2   5  18      642.61      637.54    143.68 o 
   3   5  18     2308.27     2186.51    173.11 o 
   4   5  18       92.49       15.66    214.74 o 
   5   5  18      891.70      593.75    228.03 o 
 -22   6  18       11.11       27.04    203.29 o 
 -21   6  18        0.04      -96.23    200.29 o 
 -20   6  18        0.37       75.77    204.48 o 
 -19   6  18        0.58      -39.58    128.78 o 
 -18   6  18       92.25       97.54    130.57 o 
 -17   6  18      250.95      295.56    136.08 o 
 -16   6  18       28.67      140.68    133.21 o 
 -15   6  18        3.31       18.48    142.60 o 
 -14   6  18       13.04        1.11    132.53 o 
 -13   6  18     1262.82     1136.45    163.62 o 
 -12   6  18      900.12     1060.92    163.98 o 
 -11   6  18       15.39      -58.94    109.48 o 
 -10   6  18      328.95      379.56    120.76 o 
  -9   6  18        5.24     -120.64    112.60 o 
  -8   6  18      269.42      290.40     98.49 o 
  -7   6  18       13.03       -8.61     96.13 o 
  -6   6  18     1302.61     1392.30    117.25 o 
  -5   6  18      492.31      420.07    103.80 o 
  -4   6  18       13.53      -33.06     99.16 o 
  -3   6  18        0.71       43.58    114.34 o 
  -2   6  18       25.81       72.04    124.80 o 
  -1   6  18      241.62      203.82    124.91 o 
   0   6  18      223.85      159.94    125.66 o 
   1   6  18       23.31       48.24    134.74 o 
   2   6  18       17.30        0.68    137.48 o 
   3   6  18      174.79      127.52    143.62 o 
   4   6  18        8.13       37.60    145.87 o 
   5   6  18       71.84      143.37    318.84 o 
 -21   7  18     1376.73     1481.86    268.17 o 
 -20   7  18      153.16      159.37    137.28 o 
 -19   7  18       12.82      167.97    140.49 o 
 -18   7  18       56.96        8.21    141.81 o 
 -17   7  18     1196.79     1109.78    165.41 o 
 -16   7  18     3028.21     3314.91    220.96 o 
 -15   7  18        1.94       53.50    144.27 o 
 -14   7  18     1577.84     1526.28    181.03 o 
 -13   7  18      315.60      404.18    156.17 o 
 -12   7  18     1970.32     2036.40    199.90 o 
 -11   7  18      109.32      252.21    125.25 o 
 -10   7  18      735.64     1004.28    138.53 o 
  -9   7  18     2686.55     2908.07    179.28 o 
  -8   7  18      280.57      262.14    117.28 o 
  -7   7  18       31.03       18.88    115.74 o 
  -6   7  18      176.79      292.34    104.53 o 
  -5   7  18     4771.14     5246.12    196.85 o 
  -4   7  18      206.95       17.15    102.68 o 
  -3   7  18       79.92       71.87    119.09 o 
  -2   7  18     3096.92     2962.06    166.84 o 
  -1   7  18       38.19      112.97    213.66 o 
   0   7  18      103.93      137.52    177.26 o 
   1   7  18        5.32      -98.17    182.43 o 
   2   7  18      587.28      704.13    149.37 o 
   3   7  18      225.27      396.45    152.46 o 
   4   7  18        7.79      -63.76    294.35 o 
 -20   8  18     1160.14     1457.72    174.16 o 
 -19   8  18       19.57      173.76    152.10 o 
 -18   8  18      769.43      796.84    189.89 o 
 -17   8  18      238.01      305.54    156.96 o 
 -16   8  18      545.78      521.45    161.40 o 
 -15   8  18       69.03        5.42    158.42 o 
 -14   8  18       41.60      352.54    162.08 o 
 -13   8  18     1062.52     1103.60    185.29 o 
 -12   8  18      839.61      656.23    141.01 o 
 -11   8  18        0.52      127.50    157.90 o 
 -10   8  18      163.94      228.73    131.21 o 
  -9   8  18      724.30      840.91    176.78 o 
  -8   8  18       21.87       30.97    122.10 o 
  -7   8  18        4.71     -101.59    123.00 o 
  -6   8  18     2808.70     2842.80    238.77 o 
  -5   8  18     1824.02     1824.74    134.82 o 
  -4   8  18       86.61      154.32    124.97 o 
  -3   8  18       21.59       51.83    125.63 o 
  -2   8  18        5.24      281.33    128.12 o 
  -1   8  18     2207.92     2089.21    157.33 o 
   0   8  18       61.41       -3.51    181.15 o 
   1   8  18      126.80       91.85    188.07 o 
   2   8  18      798.53     1172.95    217.65 o 
   3   8  18       38.40      314.18    300.23 o 
 -19   9  18        5.10      -89.34    152.52 o 
 -18   9  18      420.33      168.06    160.05 o 
 -17   9  18      418.74      429.29    170.28 o 
 -16   9  18      209.73      119.85    163.73 o 
 -15   9  18      109.59      283.56    167.39 o 
 -14   9  18        2.55      -28.23    157.87 o 
 -13   9  18      659.99      911.53    190.06 o 
 -12   9  18       98.51      124.32    151.12 o 
 -11   9  18        7.92      293.35    173.42 o 
 -10   9  18       12.01      250.72    174.49 o 
  -9   9  18      295.39      327.61    177.59 o 
  -8   9  18      303.65      142.79    133.07 o 
  -7   9  18        1.41      -59.92    130.81 o 
  -6   9  18      268.45      380.31    181.87 o 
  -5   9  18       11.86      -46.99    113.70 o 
  -4   9  18      105.64      208.10    162.43 o 
  -3   9  18      108.24     -122.35    129.12 o 
  -2   9  18        9.21      -13.54    163.37 o 
  -1   9  18      110.52      277.87    203.19 o 
   0   9  18       23.70      129.21    177.56 o 
   1   9  18      178.28      525.48    195.84 o 
 -17  10  18      362.05      870.49    227.42 o 
 -16  10  18      678.63      333.54    254.04 o 
 -15  10  18        0.26     -183.31    163.68 o 
 -14  10  18       40.24      -67.70    239.18 o 
 -13  10  18      690.51      724.97    378.73 o 
 -12  10  18     2166.59     2021.69    226.88 o 
 -11  10  18        4.23     -106.61    229.95 o 
 -10  10  18        4.13       25.55    185.38 o 
  -9  10  18      188.45      228.98    137.94 o 
  -8  10  18      123.45      199.96    141.06 o 
  -7  10  18      105.14      240.41    333.27 o 
  -6  10  18      954.78      877.83    154.97 o 
  -5  10  18     1316.14     1019.98    150.44 o 
  -4  10  18      159.43      156.64    135.86 o 
  -3  10  18       49.14      100.88    159.72 o 
  -2  10  18      132.10      135.69    141.03 o 
 -14  11  18      341.58      492.39    199.10 o 
 -13  11  18      431.58      501.39    206.98 o 
 -12  11  18      128.01      295.09    199.30 o 
 -11  11  18      147.32      257.98    211.32 o 
 -10  11  18       10.01      284.14    194.41 o 
  -9  11  18      543.41      637.87    202.25 o 
  -8  11  18      144.94      -66.85    150.35 o 
  -7  11  18      106.83       55.23    143.88 o 
  -5  11  18        3.17      120.00    251.39 o 
  -4  11  18      102.89     -149.92    238.67 o 
 -22   1  19      140.23       66.05    137.82 o 
 -21   1  19     5932.64     5352.99    312.38 o 
 -20   1  19     6139.98     5745.14    225.53 o 
 -19   1  19       88.57       91.84    101.02 o 
 -18   1  19      242.62      316.21    106.58 o 
 -17   1  19     1364.61     1187.88    128.71 o 
 -16   1  19     5062.96     4848.07    322.07 o 
 -15   1  19      105.74      -18.81    105.87 o 
 -14   1  19     6174.49     6057.74    334.12 o 
 -13   1  19     2228.09     2178.73    163.54 o 
 -12   1  19      245.06      203.01    135.16 o 
 -11   1  19       10.10     -168.88    107.36 o 
 -10   1  19     1233.12     1192.26    147.69 o 
  -9   1  19    18119.52    19353.08    451.90 o 
  -8   1  19     3074.69     3081.17    161.47 o 
  -7   1  19      302.81      358.77    102.89 o 
  -6   1  19      813.54      961.35     87.77 o 
  -5   1  19      133.60       91.63     64.42 o 
  -4   1  19     2097.80     2163.79    109.25 o 
  -3   1  19      340.72      367.13     97.10 o 
  -2   1  19     2569.08     2779.34    231.35 o 
  -1   1  19     4976.39     4867.08    185.76 o 
   0   1  19      221.57      188.82    105.10 o 
   1   1  19       35.15     -152.75    102.98 o 
   2   1  19      173.56       67.84    109.35 o 
   3   1  19      339.63      236.05    139.03 o 
   4   1  19        2.35      -96.80    209.18 o 
   5   1  19      422.22      410.77    229.24 o 
   6   1  19      179.57      696.98    242.51 o 
 -24   2  19     4821.97     4595.61    286.57 o 
 -23   2  19        3.04      210.51    151.61 o 
 -22   2  19       31.67       65.71    152.59 o 
 -21   2  19     2375.36     2217.86    221.80 o 
 -20   2  19     3334.94     2950.93    259.82 o 
 -19   2  19      256.36      110.70    108.46 o 
 -18   2  19      522.50      510.16    112.86 o 
 -17   2  19     2706.33     2966.70    534.98 o 
 -16   2  19      131.28      101.28    127.43 o 
 -15   2  19      253.66      235.45    140.50 o 
 -14   2  19        3.21       47.39    106.69 o 
 -13   2  19       71.41      117.11    112.55 o 
 -12   2  19     3578.21     3647.93    218.99 o 
 -11   2  19      390.73      668.61    133.05 o 
 -10   2  19     1925.39     2008.46    245.98 o 
  -9   2  19      401.39      470.22    134.39 o 
  -8   2  19     1550.20     1732.28    150.76 o 
  -7   2  19       17.12       77.48    101.33 o 
  -6   2  19       25.09       78.62     77.26 o 
  -5   2  19     9212.31     9091.88    210.36 o 
  -4   2  19      338.71      304.90     95.31 o 
  -3   2  19        3.68       43.24     84.33 o 
  -2   2  19     2847.75     2616.76    134.35 o 
  -1   2  19      547.64      530.12    108.56 o 
   0   2  19      131.04      198.33    105.93 o 
   1   2  19        6.92      -59.09    105.20 o 
   2   2  19     1483.24     1356.75    124.90 o 
   3   2  19        1.64      107.75    139.78 o 
   4   2  19       13.62      138.02    465.04 o 
   5   2  19        7.07     -236.95    218.65 o 
   6   2  19      109.57       29.43    231.05 o 
 -24   3  19      191.03      -46.91    153.27 o 
 -23   3  19      191.92       48.96    166.10 o 
 -22   3  19       30.58       40.92    165.54 o 
 -21   3  19     1786.07     1293.66    202.47 o 
 -20   3  19       63.08       71.91    165.01 o 
 -19   3  19      293.01      130.27    106.70 o 
 -18   3  19        0.75       15.65    110.04 o 
 -17   3  19     1332.52     1328.07    138.06 o 
 -16   3  19      747.09      750.76    127.90 o 
 -15   3  19       27.39      -25.94    112.38 o 
 -14   3  19     1527.48     1563.07    151.94 o 
 -13   3  19      100.83      -14.68    138.96 o 
 -12   3  19      663.86      673.88    136.52 o 
 -11   3  19       10.24      -66.62    117.43 o 
 -10   3  19     3824.39     3879.86    209.19 o 
  -9   3  19      440.19      479.19    107.61 o 
  -8   3  19     1504.48     1665.04    135.78 o 
  -7   3  19       53.88       -3.01     85.89 o 
  -6   3  19        5.12      -17.29     95.95 o 
  -5   3  19       13.13     -137.14     78.75 o 
  -4   3  19       12.57      -75.56     92.75 o 
  -3   3  19      566.88      653.22    144.93 o 
  -2   3  19     5003.47     4557.96    233.70 o 
  -1   3  19       93.61      -43.00    163.23 o 
   0   3  19       73.18       67.85    131.96 o 
   1   3  19       90.42      -14.45    105.68 o 
   2   3  19      315.71      162.66    139.33 o 
   3   3  19       27.43       29.59    138.53 o 
   4   3  19       37.72      461.27    219.94 o 
   5   3  19      410.85      474.79    232.11 o 
   6   3  19      361.27      372.91    508.14 o 
 -24   4  19      503.65      483.61    181.33 o 
 -23   4  19      422.71      439.69    187.04 o 
 -22   4  19       19.84     -184.09    173.86 o 
 -21   4  19       62.43     -158.15    176.24 o 
 -20   4  19      554.27      364.82    192.50 o 
 -19   4  19      176.57      259.88    115.36 o 
 -18   4  19      906.72      752.10    210.49 o 
 -17   4  19     6064.21     6003.30    263.33 o 
 -16   4  19      314.36      311.44    126.33 o 
 -15   4  19        8.58      -28.23    117.18 o 
 -14   4  19      602.76      677.73    137.12 o 
 -13   4  19     3142.81     3300.99    209.25 o 
 -12   4  19     1605.06     1753.38    175.79 o 
 -11   4  19       10.63       53.48    127.25 o 
 -10   4  19      419.03      363.21    110.40 o 
  -9   4  19     2788.13     2764.45    162.80 o 
  -8   4  19       61.39      148.49    126.70 o 
  -7   4  19      279.91      327.96     85.22 o 
  -6   4  19     2320.00     2308.14    118.59 o 
  -5   4  19     9190.36     8472.59    451.61 o 
  -4   4  19        4.88      -49.55    128.08 o 
  -3   4  19       48.76      -39.14    113.68 o 
  -2   4  19       23.39      188.56    120.58 o 
  -1   4  19       23.92       21.29    104.40 o 
   0   4  19       13.21      -78.55    104.97 o 
   1   4  19     1328.72     1399.46    137.49 o 
   2   4  19     2036.30     2049.80    172.42 o 
   3   4  19       12.33      185.20    145.46 o 
   4   4  19       97.88      175.91    146.91 o 
   5   4  19       36.94       27.56    226.50 o 
 -23   5  19       86.12      322.06    200.20 o 
 -22   5  19        1.42     -240.17    183.66 o 
 -21   5  19      135.15      -11.68    188.64 o 
 -20   5  19      183.63      112.77    195.51 o 
 -19   5  19      214.56      130.83    203.95 o 
 -18   5  19       24.92     -212.65    133.90 o 
 -17   5  19     1078.18      858.61    146.51 o 
 -16   5  19      185.36      216.19    133.67 o 
 -15   5  19      460.39      199.26    137.89 o 
 -14   5  19       84.40      193.85    135.72 o 
 -13   5  19     2119.18     1976.75    184.48 o 
 -12   5  19        1.92     -186.31    137.83 o 
 -11   5  19       52.54       30.93    109.23 o 
 -10   5  19      617.15      616.58    120.95 o 
  -9   5  19     1134.10     1178.11    202.35 o 
  -8   5  19       68.87      -57.59     92.86 o 
  -7   5  19      358.87      256.06    101.35 o 
  -6   5  19      379.85      438.26    103.94 o 
  -5   5  19       47.93       31.19    100.86 o 
  -4   5  19       64.08        0.03     99.46 o 
  -3   5  19       43.95      -46.39    129.77 o 
  -2   5  19       88.82      -15.94    118.76 o 
  -1   5  19      168.15      246.28    136.35 o 
   0   5  19       24.99      100.10    107.95 o 
   1   5  19        2.17      -99.79    133.52 o 
   2   5  19      862.43      889.99    156.47 o 
   3   5  19      163.15      188.71    164.56 o 
   4   5  19        5.81     -146.33    140.90 o 
   5   5  19       59.06      193.15    324.01 o 
 -22   6  19        1.17       94.26    208.67 o 
 -21   6  19       40.42     -112.73    208.34 o 
 -20   6  19       21.30      -40.56    207.30 o 
 -19   6  19      280.92      444.94    209.96 o 
 -18   6  19      727.86      761.87    155.23 o 
 -17   6  19     1228.21     1285.38    165.84 o 
 -16   6  19      901.75      622.71    155.34 o 
 -15   6  19      267.34      157.15    143.54 o 
 -14   6  19      415.37      423.99    153.47 o 
 -13   6  19     1679.52     1879.07    319.93 o 
 -12   6  19      225.68      210.09    149.53 o 
 -11   6  19        2.70       96.17    152.84 o 
 -10   6  19     1913.96     2074.98    171.21 o 
  -9   6  19      910.40      920.51    139.85 o 
  -8   6  19      267.16      180.65    105.43 o 
  -7   6  19      213.55      271.45    121.45 o 
  -6   6  19     3065.58     3240.95    230.14 o 
  -5   6  19      620.07      729.36    113.85 o 
  -4   6  19      613.08      773.73    115.46 o 
  -3   6  19       76.90      -37.11    117.52 o 
  -2   6  19     1544.86     1663.63    201.35 o 
  -1   6  19      541.24      356.36    133.16 o 
   0   6  19       11.52     -104.00    128.46 o 
   1   6  19      736.02      727.45    151.02 o 
   2   6  19      108.73      181.16    196.01 o 
   3   6  19      341.25      649.70    153.91 o 
   4   6  19       35.95      -65.60    179.52 o 
 -21   7  19      111.09       47.40    232.17 o 
 -20   7  19      144.61      140.94    144.10 o 
 -19   7  19      794.75      719.98    217.45 o 
 -18   7  19        3.49       64.44    147.80 o 
 -17   7  19      225.32      210.77    151.80 o 
 -16   7  19      378.03      450.88    199.43 o 
 -15   7  19        6.12      154.96    151.97 o 
 -14   7  19     1067.85     1120.15    179.65 o 
 -13   7  19      551.31      737.28    299.90 o 
 -12   7  19      616.18      946.68    180.50 o 
 -11   7  19      342.53      183.64    133.38 o 
 -10   7  19      244.88      372.56    133.94 o 
  -9   7  19     1284.04     1343.83    152.64 o 
  -8   7  19      556.48      532.74    137.61 o 
  -7   7  19        3.23     -125.78    121.52 o 
  -6   7  19      748.45      725.49    117.00 o 
  -5   7  19      444.43      370.79    113.54 o 
  -4   7  19      139.12      164.90    122.56 o 
  -3   7  19      197.25      -10.60    151.26 o 
  -2   7  19      414.03      539.13    134.08 o 
  -1   7  19      169.13      165.71    133.42 o 
   0   7  19       42.10      138.02    187.53 o 
   1   7  19      153.17      247.18    265.47 o 
   2   7  19       66.91      136.92    166.50 o 
   3   7  19      191.66     -217.61    300.65 o 
 -20   8  19     1305.97     1170.17    177.04 o 
 -19   8  19      278.56       96.24    152.69 o 
 -18   8  19       60.83      171.52    156.30 o 
 -17   8  19     2904.79     2698.66    220.10 o 
 -16   8  19      200.33      236.60    224.67 o 
 -15   8  19       44.41      186.37    174.99 o 
 -14   8  19      399.41      230.29    164.44 o 
 -13   8  19     5875.87     6081.33    351.97 o 
 -12   8  19     1950.97     2111.72    235.23 o 
 -11   8  19        0.65      -51.70    173.44 o 
 -10   8  19     2650.19     2894.01    229.28 o 
  -9   8  19        1.79     -158.30    378.63 o 
  -8   8  19     1132.78     1399.99    151.52 o 
  -7   8  19        4.80      -98.69    128.22 o 
  -6   8  19     1794.53     1877.80    189.55 o 
  -5   8  19      297.84      176.70    116.03 o 
  -4   8  19      103.03     -151.27    129.19 o 
  -3   8  19      376.90      585.83    139.16 o 
  -2   8  19       49.04      238.65    245.90 o 
  -1   8  19      961.32      868.30    144.58 o 
   0   8  19      236.85      105.20    186.75 o 
   1   8  19      130.82      157.50    305.64 o 
   2   8  19     1063.21     1100.56    330.20 o 
 -18   9  19       30.05       15.10    435.31 o 
 -17   9  19      914.46      646.41    180.33 o 
 -16   9  19      559.39      422.76    175.93 o 
 -15   9  19      186.16      342.44    174.05 o 
 -14   9  19     1581.72     1425.95    208.30 o 
 -13   9  19      592.67      456.63    150.15 o 
 -12   9  19       14.67      -50.68    174.56 o 
 -11   9  19        6.68     -155.03    174.97 o 
 -10   9  19      355.88      337.10    185.17 o 
  -9   9  19      881.29      752.68    215.19 o 
  -8   9  19      649.25      816.76    161.22 o 
  -7   9  19      137.21       18.84    238.43 o 
  -6   9  19      104.85      169.20    140.87 o 
  -5   9  19      127.36      218.10    147.54 o 
  -4   9  19        2.98       49.02    209.47 o 
  -3   9  19       76.61       78.37    137.07 o 
  -2   9  19     2364.10     2425.27    484.36 o 
  -1   9  19       15.71      137.40    263.72 o 
   0   9  19        0.27      -66.21    244.39 o 
 -16  10  19       55.29      -43.94    194.81 o 
 -15  10  19      176.56      421.64    186.00 o 
 -14  10  19      269.13      273.96    268.97 o 
 -13  10  19      191.24       15.41    189.57 o 
 -12  10  19       11.25      130.52    187.90 o 
 -11  10  19        0.31      -80.68    189.01 o 
 -10  10  19      136.16      470.22    199.11 o 
  -9  10  19      174.38       81.28    189.95 o 
  -8  10  19      638.14      652.31    152.36 o 
  -7  10  19        6.27      -18.72    144.67 o 
  -6  10  19       10.74      -57.22    165.80 o 
  -5  10  19      629.06      330.11    146.48 o 
  -4  10  19        7.90       15.29    136.31 o 
  -3  10  19       14.46      -51.39    162.49 o 
 -12  11  19       50.75       14.96    196.29 o 
 -11  11  19       44.42     -171.93    278.65 o 
 -10  11  19      188.70      118.94    293.94 o 
  -9  11  19     1561.88     1303.65    340.82 o 
  -8  11  19      344.04      279.65    196.02 o 
  -7  11  19       28.01       37.63    296.83 o 
 -21   0  20     1006.28      861.44    166.69 o 
 -20   0  20     1106.55      908.43    173.57 o 
 -19   0  20      151.04      141.12    152.58 o 
 -18   0  20      911.12      681.22    171.05 o 
 -16   0  20     2071.29     1536.40    213.34 o 
 -15   0  20      416.57      416.84    178.07 o 
 -14   0  20      124.96      163.45    167.65 o 
 -13   0  20       23.21      343.41    174.11 o 
 -12   0  20     1947.01     1749.28    234.87 o 
 -11   0  20      282.08      139.61    176.51 o 
 -10   0  20    14568.84    15255.58    684.18 o 
  -9   0  20      210.75      -14.22    180.96 o 
  -8   0  20      230.43      184.53    170.04 o 
  -7   0  20       28.45      -87.09    121.90 o 
  -6   0  20    11399.33    12425.89    913.75 o 
  -5   0  20     1976.90     1911.92    141.89 o 
  -4   0  20      294.12      295.48    140.79 o 
  -3   0  20     1939.79     1973.65    303.89 o 
  -2   0  20      400.04      507.90    178.27 o 
  -1   0  20        3.61     -180.31    144.73 o 
   0   0  20        2.68     -213.30    164.61 o 
   1   0  20     1756.41     1705.83    323.09 o 
   2   0  20     3594.55     3652.61    566.82 o 
   3   0  20      168.83      -69.50    294.96 o 
   4   0  20      132.18      -66.50    312.23 o 
   5   0  20      105.36     -600.10    300.05 o 
 -23   1  20      291.85      332.46    148.87 o 
 -22   1  20      252.57      -83.81    148.50 o 
 -21   1  20     1640.02     1482.03    131.06 o 
 -20   1  20      142.98      259.43    243.63 o 
 -19   1  20      151.32      216.06    109.17 o 
 -18   1  20      330.21      292.90    115.15 o 
 -17   1  20       58.05     -103.89    110.19 o 
 -16   1  20        5.00     -199.38    105.37 o 
 -15   1  20       31.57     -103.74    109.37 o 
 -14   1  20      442.62      571.72    128.23 o 
 -13   1  20     1083.30     1195.38    179.02 o 
 -12   1  20       87.55      -63.08    171.58 o 
 -11   1  20       14.00      -14.00    119.52 o 
 -10   1  20      296.25      397.59    138.35 o 
  -9   1  20     1057.95     1013.82    116.89 o 
  -8   1  20      252.63      125.62    103.65 o 
  -7   1  20      122.94      194.73    108.85 o 
  -6   1  20     1271.65      982.85     95.19 o 
  -5   1  20      703.72      678.81     84.15 o 
  -4   1  20      199.41      106.26    107.01 o 
  -3   1  20      235.80      167.43    121.46 o 
  -2   1  20      626.39      515.14    110.33 o 
  -1   1  20        9.87      139.62    107.03 o 
   0   1  20        0.60      128.06    110.56 o 
   1   1  20       64.63      126.62    111.95 o 
   2   1  20      382.27      203.22    116.56 o 
   3   1  20       39.79     -154.00    167.29 o 
   4   1  20       28.11        5.66    221.36 o 
   5   1  20      800.93     1052.36    249.25 o 
 -24   2  20     1298.55     1208.13    184.49 o 
 -23   2  20       23.28      -36.89    155.98 o 
 -22   2  20      544.93      257.96    164.10 o 
 -21   2  20       72.62        0.27    166.05 o 
 -20   2  20       66.09      203.58    112.57 o 
 -19   2  20      143.00       48.96    111.32 o 
 -18   2  20      342.16      338.68    117.36 o 
 -17   2  20     4742.73     4410.67    246.26 o 
 -16   2  20     2212.79     2107.64    163.69 o 
 -15   2  20        4.51       86.03    116.06 o 
 -14   2  20       14.09       22.69    115.14 o 
 -13   2  20     1155.42     1064.17    217.37 o 
 -12   2  20      103.02      -24.99    120.75 o 
 -11   2  20        2.42     -185.17    118.54 o 
 -10   2  20     3777.80     3704.07    359.40 o 
  -9   2  20       68.74       78.61    104.03 o 
  -8   2  20     1002.45     1010.47    124.64 o 
  -7   2  20       22.97     -127.84    106.02 o 
  -6   2  20     3387.84     3418.92    149.51 o 
  -5   2  20     5314.64     5477.41    172.99 o 
  -4   2  20      394.44      381.41    141.31 o 
  -3   2  20      727.20      874.59    110.07 o 
  -2   2  20       52.88       42.35    154.29 o 
  -1   2  20      654.48      676.49    114.86 o 
   0   2  20       15.00      -78.05    106.76 o 
   1   2  20      184.92      -13.87    111.34 o 
   2   2  20      796.31      704.49    121.47 o 
   3   2  20      533.92      610.78    152.33 o 
   4   2  20        1.78      363.83    224.31 o 
   5   2  20      122.27     -166.05    223.81 o 
 -24   3  20      187.09       61.88    163.39 o 
 -23   3  20      199.94     -180.38    166.98 o 
 -22   3  20       41.25     -190.42    166.22 o 
 -21   3  20     3617.35     3511.23    300.08 o 
 -20   3  20      457.49      433.71    210.20 o 
 -19   3  20      282.50      177.27    121.47 o 
 -18   3  20       27.22       79.47    132.04 o 
 -17   3  20      420.84      309.83    122.92 o 
 -16   3  20       21.10       82.12    120.99 o 
 -15   3  20       20.38       -5.05    121.91 o 
 -14   3  20     2941.36     2763.79    194.55 o 
 -13   3  20       86.94      154.88    130.23 o 
 -12   3  20     1175.91     1421.38    186.49 o 
 -11   3  20        0.09       89.93    129.21 o 
 -10   3  20     3525.79     3559.04    235.17 o 
  -9   3  20     1084.27     1152.28    131.29 o 
  -8   3  20       21.52      -51.80    110.32 o 
  -7   3  20      626.06      637.74    102.76 o 
  -6   3  20      611.97      576.08    104.78 o 
  -5   3  20      866.34      828.61    189.23 o 
  -4   3  20      567.49      584.64    108.42 o 
  -3   3  20       45.03      -13.76    101.86 o 
  -2   3  20     3862.99     3532.02    153.74 o 
  -1   3  20     1561.68     1488.58    168.17 o 
   0   3  20       38.01      -20.05    133.45 o 
   1   3  20      573.46      580.55    119.34 o 
   2   3  20      168.30       63.56    145.18 o 
   3   3  20      521.87      386.47    153.11 o 
   4   3  20        6.72      111.36    226.30 o 
   5   3  20     1197.65      824.52    349.33 o 
 -24   4  20     1134.06      958.96    203.70 o 
 -23   4  20      368.56      414.89    188.11 o 
 -22   4  20       97.63       -2.65    180.81 o 
 -21   4  20      119.70      -63.01    175.97 o 
 -20   4  20        3.07     -146.61    181.21 o 
 -19   4  20      709.28      739.52    135.57 o 
 -18   4  20      102.49      102.53    126.48 o 
 -17   4  20     1397.63     1128.51    153.64 o 
 -16   4  20     2238.38     2168.76    179.16 o 
 -15   4  20      699.76      842.10    146.55 o 
 -14   4  20      328.27      458.75    205.49 o 
 -13   4  20       12.05     -173.04    129.72 o 
 -12   4  20     5775.24     6008.33    291.86 o 
 -11   4  20       63.54       61.05    140.05 o 
 -10   4  20      131.96      292.52    117.17 o 
  -9   4  20     4140.83     4397.31    211.08 o 
  -8   4  20      837.53      944.27    136.80 o 
  -7   4  20       40.33       66.08     87.47 o 
  -6   4  20     1363.00     1423.14    141.31 o 
  -5   4  20     1208.05     1413.85    144.72 o 
  -4   4  20      316.23      213.23    105.33 o 
  -3   4  20       31.50      244.50    123.73 o 
  -2   4  20      692.96      602.48    158.62 o 
  -1   4  20       27.23       61.34    109.65 o 
   0   4  20       40.54       73.48    113.48 o 
   1   4  20        1.64     -124.53    112.13 o 
   2   4  20       19.49     -186.85    142.88 o 
   3   4  20      991.19      926.69    158.29 o 
   4   4  20        6.01       36.24    220.30 o 
 -23   5  20      155.49      100.73    193.04 o 
 -22   5  20       72.05       64.03    199.38 o 
 -21   5  20     1470.08     1262.40    238.34 o 
 -20   5  20     3348.37     3120.66    203.82 o 
 -19   5  20      160.72      161.01    209.41 o 
 -18   5  20      133.16      -17.43    134.11 o 
 -17   5  20      834.79      664.11    148.63 o 
 -16   5  20     1821.28     1856.68    183.92 o 
 -15   5  20      140.00        2.48    220.15 o 
 -14   5  20      836.82      657.19    158.74 o 
 -13   5  20    12661.21    12912.64    519.57 o 
 -12   5  20      120.95       49.43    234.06 o 
 -11   5  20      208.03      290.44    120.16 o 
 -10   5  20      214.57      172.22    120.36 o 
  -9   5  20     4638.25     5178.61    234.60 o 
  -8   5  20     2678.22     3194.83    185.30 o 
  -7   5  20      625.48      773.99    146.58 o 
  -6   5  20     1778.41     2077.00    134.22 o 
  -5   5  20     1124.51     1242.42    145.95 o 
  -4   5  20      340.09      347.16    154.65 o 
  -3   5  20       37.09      -88.96    121.10 o 
  -2   5  20     1122.25      861.82    139.74 o 
  -1   5  20     2830.90     2907.68    167.97 o 
   0   5  20       76.55       54.10    113.17 o 
   1   5  20       14.56      -86.14    143.34 o 
   2   5  20        2.01       83.09    146.95 o 
   3   5  20       31.62      291.01    148.77 o 
   4   5  20        0.92      219.51    317.70 o 
 -22   6  20        2.88     -134.39    204.44 o 
 -21   6  20       13.11     -247.28    202.51 o 
 -20   6  20      165.45       52.91    139.41 o 
 -19   6  20       26.19      131.30    142.14 o 
 -18   6  20       82.32       78.38    146.34 o 
 -17   6  20      305.00      186.45    150.21 o 
 -16   6  20      164.34      136.46    145.34 o 
 -15   6  20       44.18       69.32    148.34 o 
 -14   6  20      507.41      503.12    160.00 o 
 -13   6  20      472.10      416.70    161.83 o 
 -12   6  20       58.07       52.96    232.52 o 
 -11   6  20        0.32        5.27    122.21 o 
 -10   6  20      737.36      583.26    137.03 o 
  -9   6  20      677.58      819.84    143.40 o 
  -8   6  20      118.37      226.42    172.60 o 
  -7   6  20       71.35       33.02    124.39 o 
  -6   6  20        7.70       80.11    109.60 o 
  -5   6  20      297.31      175.61    133.98 o 
  -4   6  20      216.01      197.36    153.37 o 
  -3   6  20        6.88      122.10    125.67 o 
  -2   6  20        3.51      -54.51    127.00 o 
  -1   6  20       58.75      -31.65    163.78 o 
   0   6  20        6.73        4.43    175.93 o 
   1   6  20       17.85      118.14    146.30 o 
   2   6  20        5.19     -103.05    148.06 o 
   3   6  20       13.91     -155.11    308.72 o 
 -21   7  20      245.07       70.78    169.06 o 
 -20   7  20     1450.43     1173.43    176.11 o 
 -19   7  20       34.18       -1.68    150.28 o 
 -18   7  20        5.70       17.71    151.92 o
[truncated: 63,402 more chars]
